# Supplementary material for: A genome-wide association study identified candidate regions and genes for commercial traits in a Landrace population
Source: Front Genet. 2025 Jan 6;15:1505197. doi: 10.3389/fgene.2024.1505197 (PMC11743953; doi:10.3389/fgene.2024.1505197)
Supplement: Supplementary file 1 [file Table2.xlsx]

## Sheet: Sheet1
SNP	CHROM	POS	EFFECT	SE	P-value	Var
rs320361477	1	263045504	0.0569306	0.0108052	1.44063e-07	0.00576952
yz_rs334219376	2	433461	0.0268351	0.00531856	4.70919e-07	0.00776839
yz_rs1107849741	2	1245702	-0.0463637	0.00695874	3.02971e-11	0.0267887
yz_rs81271016	2	1267340	-0.0463306	0.00689041	2.0015e-11	0.0266251
yz_rs1110019325	2	1320144	-0.0446365	0.00687172	9.20806e-11	0.0246804
yz_rs1112401824	2	1333472	-0.0514239	0.00724024	1.4277e-12	0.0250395
yz_rs1113228861	2	1333482	-0.0458359	0.00690116	3.48649e-11	0.0260312
yz_2_1334565	2	1334565	-0.0460428	0.0068941	2.72122e-11	0.0262993
yz_rs1113706642	2	1334598	-0.0438815	0.00687411	1.91342e-10	0.0238539
yz_rs1107949862	2	1334601	-0.0438815	0.00687411	1.91342e-10	0.0238539
yz_2_1386229	2	1386229	-0.048052	0.00682897	2.2849e-12	0.028714
yz_2_1386318	2	1386318	-0.0546023	0.00714634	2.65033e-14	0.0288121
yz_2_1400331	2	1400331	-0.0551197	0.00715781	1.67021e-14	0.0292982
yz_2_1438391	2	1438391	0.0547044	0.00714674	2.38322e-14	0.028919
yz_2_1438427	2	1438427	0.0547044	0.00714674	2.38322e-14	0.028919
yz_rs1110653421	2	1490739	0.0518336	0.00709145	3.18657e-13	0.0335185
yz_2_1514929	2	1514929	0.0519672	0.00708673	2.67608e-13	0.0336735
yz_2_1821262	2	1821262	-0.050757	0.00706476	7.91438e-13	0.0333868
yz_rs81341267	2	3094575	0.0457149	0.00857175	1.01465e-07	0.0119751
rs344058609	2	3098277	-0.0475326	0.00888848	9.37345e-08	0.0115
rs692486734	2	3098284	-0.0475326	0.00888848	9.37345e-08	0.0115
rs322251993	2	3098298	0.0471045	0.00888524	1.20673e-07	0.0112879
yz_rs320426269	2	3098379	-0.0470859	0.00888635	1.22503e-07	0.0112848
yz_rs321147317	2	3098462	-0.0470859	0.00888635	1.22503e-07	0.0112848
yz_rs326246471	2	3098490	-0.0470859	0.00888635	1.22503e-07	0.0112848
yz_rs335152489	2	3115563	-0.0461412	0.00857481	7.8017e-08	0.0121375
yz_rs344925899	2	3115569	-0.0461412	0.00857481	7.8017e-08	0.0121375
yz_rs322197489	2	3115597	0.0452062	0.00856899	1.38883e-07	0.0117101
yz_rs1108396637	2	3161778	0.0460213	0.00858158	8.62544e-08	0.0121151
yz_rs1108258184	2	3163343	0.0455038	0.00858117	1.1981e-07	0.0118236
yz_rs339488351	2	3170930	0.0457747	0.00849074	7.37758e-08	0.0119857
yz_rs339818976	2	3184641	0.0457568	0.00857199	9.88668e-08	0.0120019
yz_rs332651015	2	3184763	0.0457568	0.00857199	9.88668e-08	0.0120019
yz_rs335174673	2	3209675	0.0460213	0.00858158	8.62544e-08	0.0121151
yz_rs339385432	2	3209722	0.0456004	0.00858116	1.12682e-07	0.0118691
yz_rs327029444	2	3214405	0.0457568	0.00857199	9.88668e-08	0.0120019
yz_rs335723194	2	3214468	0.0457568	0.00857199	9.88668e-08	0.0120019
yz_rs343033291	2	3214506	0.0457568	0.00857199	9.88668e-08	0.0120019
rs334372654	2	3216362	0.0460213	0.00858158	8.62544e-08	0.0121151
yz_rs341748145	2	3235440	0.0458149	0.00856893	9.42671e-08	0.0120212
yz_rs322585124	2	3235441	0.0458149	0.00856893	9.42671e-08	0.0120212
yz_rs322207819	2	3236803	0.0464514	0.00857384	6.36419e-08	0.012379
rs338725494	2	3237113	0.0442382	0.00856118	2.4829e-07	0.0112185
yz_rs1111326031	2	3255445	-0.0441959	0.00840062	1.50246e-07	0.011442
yz_rs787329668	2	3266096	-0.0445993	0.00840104	1.15936e-07	0.011676
yz_rs341254618	2	3344723	-0.0459216	0.00889105	2.51453e-07	0.0107237
yz_rs322599384	2	3344742	-0.0459216	0.00889105	2.51453e-07	0.0107237
yz_rs81334679	2	3344831	-0.044592	0.00858716	2.16677e-07	0.0113347
rs338928867	13	45199972	0.0675379	0.0120834	2.42098e-08	0.00714449
