# Supplementary material for: A genome-wide association study identified candidate regions and genes for commercial traits in a Landrace population
Source: Front Genet. 2025 Jan 6;15:1505197. doi: 10.3389/fgene.2024.1505197 (PMC11743953; doi:10.3389/fgene.2024.1505197)
Supplement: Supplementary file 2 [file Table3.xlsx]

## Sheet: Sheet1
gene_id	score	gene_name	chromosome	location	description
ENSSSCG00000033043	99.98	SHANK2	2	2:2503193bp-3013678bp:+	SH3 and multiple ankyrin repeat domains 2 [Source:NCBI gene%3BAcc:102160500]
ENSSSCG00000039556	99.96	KCNQ1	2	2:1675304bp-1989503bp:+	potassium voltage-gated channel subfamily Q member 1 [Source:NCBI gene%3BAcc:397326]
ENSSSCG00000005706	99.93	ABL1	1	1:270761674bp-270906709bp:+	ABL proto-oncogene 1%2C non-receptor tyrosine kinase [Source:NCBI gene%3BAcc:100524544]
ENSSSCG00000037900	99.63	CCND1	2	2:3620462bp-3633470bp:-	cyclin D1 [Source:NCBI gene%3BAcc:100738589]
ENSSSCG00000002368	99.51	LTBP2	7	7:97746110bp-97852479bp:-	latent transforming growth factor beta binding protein 2 [Source:NCBI gene%3BAcc:100514300]
ENSSSCG00000031487	99.39	LSP1	2	2:1261674bp-1299439bp:+	lymphocyte specific protein 1 [Source:NCBI gene%3BAcc:110259215]
ENSSSCG00000012847	99.32	TALDO1	2	2:464005bp-475939bp:+	transaldolase 1 [Source:NCBI gene%3BAcc:100514210]
ENSSSCG00000012848	99.2	EPS8L2	2	2:435324bp-452629bp:+	EPS8 like 2 [Source:NCBI gene%3BAcc:110259209]
ENSSSCG00000036180	99.11		2	2:1075336bp-1076262bp:-
ENSSSCG00000028278	99.02		12	12:52780230bp-52805786bp:+	RNA polymerase II subunit A [Source:NCBI gene%3BAcc:100737040]
ENSSSCG00000033382	98.98		2	2:757933bp-789977bp:+	mucin 5AC%2C oligomeric mucus/gel-forming [Source:NCBI gene%3BAcc:110259210]
ENSSSCG00000035293	98.96		2	2:1469104bp-1496346bp:-	insulin like growth factor 2 [Source:NCBI gene%3BAcc:396916]
ENSSSCG00000024158	98.76	ANO1	2	2:3200477bp-3356630bp:-	anoctamin 1 [Source:NCBI gene%3BAcc:100738137]
ENSSSCG00000029723	98.73	PHRF1	2	2:341217bp-375429bp:+	PHD and ring finger domains 1 [Source:NCBI gene%3BAcc:100512701]
ENSSSCG00000040793	98.68	CTSD	2	2:1184804bp-1198471bp:-	cathepsin D [Source:NCBI gene%3BAcc:494568]
ENSSSCG00000012856	98.55	NAP1L4	2	2:2067870bp-2117523bp:-	nucleosome assembly protein 1 like 4 [Source:NCBI gene%3BAcc:100737250]
ENSSSCG00000025023	98.5	PGGHG	2	2:99286bp-108514bp:+	protein-glucosylgalactosylhydroxylysine glucosidase [Source:NCBI gene%3BAcc:100518005]
ENSSSCG00000017917	98.3	MINK1	12	12:52012510bp-52066922bp:-	misshapen like kinase 1 [Source:NCBI gene%3BAcc:100515409]
ENSSSCG00000033880	98.3		2	2:1585017bp-1602896bp:+	tetraspanin 32 [Source:NCBI gene%3BAcc:110259221]
ENSSSCG00000023933	98.27	CRACR2B	2	2:518836bp-524083bp:+	calcium release activated channel regulator 2B [Source:NCBI gene%3BAcc:100511435]
ENSSSCG00000032469	98.07		12	12:52857336bp-52868271bp:+	SUMO specific peptidase 3 [Source:NCBI gene%3BAcc:100625547]
ENSSSCG00000012837	97.7	CHID1	2	2:548601bp-570867bp:-	chitinase domain containing 1 [Source:NCBI gene%3BAcc:100511064]
ENSSSCG00000005699	97.53	HMCN2	1	1:270364177bp-270522829bp:+	hemicentin 2 [Source:NCBI gene%3BAcc:100623602]
ENSSSCG00000033452	97.13		2	2:810336bp-841538bp:+	mucin 5B%2C oligomeric mucus/gel-forming [Source:NCBI gene%3BAcc:110259164]
ENSSSCG00000017926	96.88	SLC16A13	12	12:52436012bp-52442920bp:+	solute carrier family 16 member 13 [Source:NCBI gene%3BAcc:100517000]
ENSSSCG00000012862	96.79	OSBPL5	2	2:2200244bp-2285854bp:-	oxysterol binding protein like 5 [Source:NCBI gene%3BAcc:100515995]
ENSSSCG00000037451	96.55	PPFIA1	2	2:3072372bp-3165481bp:-	PTPRF interacting protein alpha 1 [Source:NCBI gene%3BAcc:100738060]
ENSSSCG00000005707	96.48	FIBCD1	1	1:270918248bp-270956290bp:-	fibrinogen C domain containing 1 [Source:NCBI gene%3BAcc:100523302]
ENSSSCG00000017936	96.3	GABARAP	12	12:52590805bp-52598194bp:-	GABA type A receptor-associated protein [Source:NCBI gene%3BAcc:100462752]
ENSSSCG00000012836	96.28	AP2A2	2	2:580191bp-632663bp:+	adaptor related protein complex 2 subunit alpha 2 [Source:NCBI gene%3BAcc:100513262]
ENSSSCG00000033809	96.05	IFITM10	2	2:1166090bp-1183859bp:-	interferon induced transmembrane protein 10 [Source:NCBI gene%3BAcc:110259214]
ENSSSCG00000002366	95.81	NPC2	7	7:97730516bp-97740331bp:-	NPC intracellular cholesterol transporter 2 [Source:NCBI gene%3BAcc:397410]
ENSSSCG00000005701	95.78	ASS1	1	1:270531589bp-270586378bp:+	argininosuccinate synthase 1 [Source:NCBI gene%3BAcc:414411]
ENSSSCG00000037337	95.16	BRSK2	2	2:896703bp-953985bp:+	BR serine/threonine kinase 2 [Source:NCBI gene%3BAcc:110259211]
ENSSSCG00000039243	95.01	CD81	2	2:1625551bp-1643041bp:+	CD81 molecule [Source:NCBI gene%3BAcc:780427]
ENSSSCG00000017957	94.95	EIF4A1	12	12:52868366bp-52874874bp:+	eukaryotic translation initiation factor 4A1 [Source:NCBI gene%3BAcc:100101929]
ENSSSCG00000035957	94.68	RF01947	2	2:1834338bp-1834532bp:+
ENSSSCG00000012835	94.42		2	2:629678bp-658020bp:-	mucin 6%2C oligomeric mucus/gel-forming [Source:NCBI gene%3BAcc:100626121]
ENSSSCG00000017924	94.4	PELP1	12	12:52177243bp-52229370bp:+	proline%2C glutamate and leucine rich protein 1 [Source:NCBI gene%3BAcc:102157970]
ENSSSCG00000036311	94.18	RPAIN	12	12:51548870bp-51562728bp:-	RPA interacting protein [Source:NCBI gene%3BAcc:110256104]
ENSSSCG00000012838	94.16	TSPAN4	2	2:531840bp-550709bp:+	tetraspanin 4 [Source:NCBI gene%3BAcc:100513456]
ENSSSCG00000002370	93.66	AREL1	7	7:97892568bp-97940908bp:-	apoptosis resistant E3 ubiquitin protein ligase 1 [Source:NCBI gene%3BAcc:100622552]
ENSSSCG00000017923	93.09	ALOX15	12	12:52286019bp-52415565bp:+	arachidonate 12-lipoxygenase%2C 12S type [Source:NCBI gene%3BAcc:100620614]
ENSSSCG00000037427	92.99	PTDSS2	2	2:256717bp-284199bp:+	phosphatidylserine synthase 2 [Source:NCBI gene%3BAcc:110259207]
ENSSSCG00000017918	92.98	ARRB2	12	12:52160624bp-52170582bp:-	arrestin beta 2 [Source:NCBI gene%3BAcc:100170767]
ENSSSCG00000014556	92.89	BET1L	2	2:26475bp-30618bp:-	Bet1 golgi vesicular membrane trafficking protein like [Source:NCBI gene%3BAcc:100517332]
ENSSSCG00000023537	92.74	SYT8	2	2:1247139bp-1250129bp:+	synaptotagmin 8 [Source:NCBI gene%3BAcc:100621200]
ENSSSCG00000027302	92.09	PKP3	2	2:214108bp-224921bp:+	plakophilin 3 [Source:NCBI gene%3BAcc:100626903]
ENSSSCG00000012859	91.81	NADSYN1	2	2:2334581bp-2372336bp:-	NAD synthetase 1 [Source:NCBI gene%3BAcc:100516661]
ENSSSCG00000031112	91.78	TM4SF5	12	12:52106823bp-52118043bp:-	transmembrane 4 L six family member 5 [Source:NCBI gene%3BAcc:100513308]
ENSSSCG00000038359	90.58		12	12:52659007bp-52667663bp:+	eukaryotic translation initiation factor 5A [Source:NCBI gene%3BAcc:100517970]
ENSSSCG00000033068	90.11		2	2:530615bp-534561bp:-	RNA polymerase II subunit L [Source:NCBI gene%3BAcc:100511241]
ENSSSCG00000012854	88.82	RASSF7	2	2:329794bp-335622bp:+	Ras association domain family member 7 [Source:NCBI gene%3BAcc:100512884]
ENSSSCG00000032010	88.7	RNH1	2	2:281921bp-290509bp:-	ribonuclease/angiogenin inhibitor 1 [Source:NCBI gene%3BAcc:445517]
ENSSSCG00000017941	88.32		12	12:52667731bp-52680111bp:-	neuralized E3 ubiquitin protein ligase 4 [Source:NCBI gene%3BAcc:100625193]
ENSSSCG00000037847	87.41	MOB2	2	2:959469bp-993645bp:-	MOB kinase activator 2 [Source:NCBI gene%3BAcc:110259212]
ENSSSCG00000034958	86.94	MIS12	12	12:51505169bp-51508260bp:-	MIS12%2C kinetochore complex component [Source:NCBI gene%3BAcc:110256100]
ENSSSCG00000012874	86.91	LTO1	2	2:3607600bp-3615616bp:+	LTO1%2C ABCE1 maturation factor [Source:NCBI gene%3BAcc:100518766]
ENSSSCG00000014557	86.44	RIC8A	2	2:32149bp-37673bp:+	RIC8 guanine nucleotide exchange factor A [Source:NCBI gene%3BAcc:100517519]
ENSSSCG00000005704	86.29	EXOSC2	1	1:270748537bp-270757703bp:+	exosome component 2 [Source:NCBI gene%3BAcc:100523112]
ENSSSCG00000012857	85.56	CARS	2	2:2128010bp-2163288bp:-	cysteinyl-tRNA synthetase [Source:NCBI gene%3BAcc:100516312]
ENSSSCG00000036244	84.97	PRR33	2	2:1291929bp-1297517bp:-	proline-rich protein 33-like [Source:NCBI gene%3BAcc:110259216]
ENSSSCG00000017949	84.09		12	12:52954702bp-52968364bp:+	WD repeat containing antisense to TP53 [Source:NCBI gene%3BAcc:100522033]
ENSSSCG00000039644	83.9	TRPM5	2	2:1647160bp-1661541bp:-	transient receptor potential cation channel subfamily M member 5 [Source:NCBI gene%3BAcc:100533558]
ENSSSCG00000014559	83.75	PSMD13	2	2:55108bp-70961bp:+	proteasome 26S subunit%2C non-ATPase 13 [Source:NCBI gene%3BAcc:100517815]
ENSSSCG00000036015	83.49	TSSC4	2	2:1643006bp-1645858bp:+	tumor suppressing subtransferable candidate 4 [Source:HGNC Symbol%3BAcc:HGNC:12386]
ENSSSCG00000017895	81.08	RABEP1	12	12:51602144bp-51867111bp:-	rabaptin%2C RAB GTPase binding effector protein 1 [Source:NCBI gene%3BAcc:100626730]
ENSSSCG00000012855	80.28	SLC22A18	2	2:2033597bp-2058011bp:+	solute carrier family 22 member 18 [Source:NCBI gene%3BAcc:100515296]
ENSSSCG00000002361	79.4	VRTN	7	7:97614707bp-97624273bp:+	vertebrae development associated [Source:NCBI gene%3BAcc:100157734]
ENSSSCG00000017915	78.84	VMO1	12	12:52108047bp-52109987bp:+	vitelline membrane outer layer 1 homolog [Source:NCBI gene%3BAcc:100512921]
ENSSSCG00000033260	78.26	TNNI2	2	2:1251527bp-1254226bp:+	troponin I2%2C fast skeletal type [Source:NCBI gene%3BAcc:606751]
ENSSSCG00000017890	78.05	KIAA0753	12	12:50729841bp-50804932bp:+	KIAA0753 ortholog [Source:NCBI gene%3BAcc:100521472]
ENSSSCG00000012840	76.94	CD151	2	2:494548bp-533534bp:+	CD151 molecule (Raph blood group) [Source:NCBI gene%3BAcc:100511619]
ENSSSCG00000012841	76.31	PNPLA2	2	2:513062bp-518182bp:+	patatin like phospholipase domain containing 2 [Source:NCBI gene%3BAcc:100049704]
ENSSSCG00000038921	75.35	RF01948	2	2:1834864bp-1834979bp:+
ENSSSCG00000012853	73.81	IRF7	2	2:371133bp-375379bp:-	interferon regulatory factor 7 [Source:NCBI gene%3BAcc:100037289]
ENSSSCG00000021597	73.62	PHLDA2	2	2:2057680bp-2058694bp:-	pleckstrin homology like domain family A member 2 [Source:NCBI gene%3BAcc:100379631]
ENSSSCG00000012843	73.57	PIDD1	2	2:498859bp-504942bp:-	p53-induced death domain protein 1 [Source:NCBI gene%3BAcc:102167527]
ENSSSCG00000005702	73.48	FUBP3	1	1:270652398bp-270705033bp:+	far upstream element binding protein 3 [Source:NCBI gene%3BAcc:100524188]
ENSSSCG00000040461	73.03	CDKN1C	2	2:2018910bp-2022082bp:-	cyclin dependent kinase inhibitor 1C [Source:NCBI gene%3BAcc:110259225]
ENSSSCG00000039784	72.99		2	2:1056795bp-1057211bp:-
ENSSSCG00000040278	72.88	IFITM5	2	2:106967bp-108912bp:-	interferon induced transmembrane protein 5 [Source:NCBI gene%3BAcc:100518184]
ENSSSCG00000036902	72.83	MRGPRG	2	2:2296527bp-2300428bp:-	MAS related GPR family member G [Source:HGNC Symbol%3BAcc:HGNC:24829]
ENSSSCG00000035407	72.53		2	2:1956465bp-1957703bp:-
ENSSSCG00000017962	72.18	KDM6B	12	12:52796952bp-53108916bp:+	lysine demethylase 6B [Source:NCBI gene%3BAcc:100512495]
ENSSSCG00000033740	71.61	INS	2	2:1496842bp-1497841bp:-	insulin [Source:NCBI gene%3BAcc:397415]
ENSSSCG00000017943	70.45	ACAP1	12	12:52681624bp-52700955bp:+	ArfGAP with coiled-coil%2C ankyrin repeat and PH domains 1 [Source:NCBI gene%3BAcc:100623422]
ENSSSCG00000039767	68.62	TH	2	2:1499431bp-1506615bp:-	tyrosine hydroxylase [Source:NCBI gene%3BAcc:110259705]
ENSSSCG00000017900	67.71	KIF1C	12	12:51900301bp-51922150bp:-	kinesin family member 1C [Source:NCBI gene%3BAcc:100511042]
ENSSSCG00000029391	67.35	PLSCR3	12	12:52719063bp-52723786bp:-	phospholipid scramblase 3 [Source:NCBI gene%3BAcc:102163020]
ENSSSCG00000017902	67.12	CAMTA2	12	12:51932321bp-51953585bp:+	calmodulin binding transcription activator 2 [Source:NCBI gene%3BAcc:100511531]
ENSSSCG00000034757	66.81	FGF11	12	12:52742085bp-52748388bp:+	fibroblast growth factor 11 [Source:NCBI gene%3BAcc:100739797]
ENSSSCG00000017913	66.63	PSMB6	12	12:52094191bp-52098267bp:-	proteasome subunit beta 6 [Source:NCBI gene%3BAcc:497065]
ENSSSCG00000033344	66.58	RF01973	2	2:1384046bp-1384113bp:+
ENSSSCG00000017934	66.29		12	12:52611168bp-52628376bp:-	claudin 7 [Source:NCBI gene%3BAcc:100127486]
ENSSSCG00000038912	65.74	IFITM3	2	2:125432bp-129890bp:-	interferon induced transmembrane protein 3 [Source:NCBI gene%3BAcc:100518544]
ENSSSCG00000039064	65.37	DHX33	12	12:51527226bp-51544717bp:+	DEAH-box helicase 33 [Source:NCBI gene%3BAcc:110256102]
ENSSSCG00000033780	65.21	B4GALNT4	2	2:192869bp-204560bp:+	beta-1%2C4-N-acetyl-galactosaminyltransferase 4 [Source:NCBI gene%3BAcc:100623649]
ENSSSCG00000033033	64.41	TOLLIP	2	2:852198bp-864337bp:-	toll interacting protein [Source:NCBI gene%3BAcc:100625123]
ENSSSCG00000031769	64.28	CTTN	2	2:3031103bp-3060855bp:-	cortactin [Source:NCBI gene%3BAcc:100737993]
ENSSSCG00000040951	63.97		2	2:383905bp-384642bp:-	secretin [Source:NCBI gene%3BAcc:397464]
ENSSSCG00000005705	63.84	QRFP	1	1:270911878bp-270912282bp:-	pyroglutamylated RFamide peptide [Source:NCBI gene%3BAcc:100524361]
ENSSSCG00000036977	62.59		12	12:51501705bp-51503573bp:+	uncharacterized LOC110256101 [Source:NCBI gene%3BAcc:110256101]
ENSSSCG00000017920	62.1		12	12:52143305bp-52152589bp:+	C-X-C motif chemokine ligand 16 [Source:NCBI gene%3BAcc:396735]
ENSSSCG00000014565	61.49		2	2:123430bp-154982bp:+	interferon-induced transmembrane protein 1 [Source:NCBI gene%3BAcc:100127358]
ENSSSCG00000040188	61.12	TNFSF12	12	12:52843013bp-52857248bp:+	TNF superfamily member 12 [Source:NCBI gene%3BAcc:100127163]
ENSSSCG00000032436	60.44		2	2:133824bp-135764bp:-	interferon-induced transmembrane protein 1-like [Source:NCBI gene%3BAcc:100626247]
ENSSSCG00000033507	60.34	ASCL2	2	2:1558459bp-1560112bp:-	achaete-scute family bHLH transcription factor 2 [Source:NCBI gene%3BAcc:100144467]
ENSSSCG00000012871	60.18	FGF19	2	2:3583027bp-3587825bp:+	fibroblast growth factor 19 [Source:NCBI gene%3BAcc:100518950]
ENSSSCG00000026142	59.1	TNK1	12	12:52711902bp-52722017bp:+	tyrosine kinase non receptor 1 [Source:NCBI gene%3BAcc:100621720]
ENSSSCG00000017932	58.4	ASGR2	12	12:52478895bp-52506574bp:-	asialoglycoprotein receptor 2 [Source:NCBI gene%3BAcc:100739379]
ENSSSCG00000035048	56.62		12	12:51548356bp-51553170bp:+	complement C1q binding protein [Source:NCBI gene%3BAcc:110256103]
ENSSSCG00000034413	55.78	RF01950	2	2:1857845bp-1858069bp:+
ENSSSCG00000017955	55.01	MPDU1	12	12:52878764bp-52882863bp:+	mannose-P-dolichol utilization defect 1 [Source:NCBI gene%3BAcc:733696]
ENSSSCG00000024389	54.78	SIGIRR	2	2:221989bp-229570bp:-	single Ig and TIR domain containing [Source:NCBI gene%3BAcc:100626800]
ENSSSCG00000004904	54.68	MC4R	1	1:160772013bp-160774124bp:+	melanocortin 4 receptor [Source:NCBI gene%3BAcc:397359]
ENSSSCG00000012872	53.98	FGF3	2	2:3489208bp-3499055bp:+	fibroblast growth factor 3 [Source:NCBI gene%3BAcc:100519127]
ENSSSCG00000017927	52.91	BCL6B	12	12:52426941bp-52433230bp:+	B cell CLL/lymphoma 6B [Source:NCBI gene%3BAcc:100517187]
ENSSSCG00000027564	52.75	LIN52	7	7:97382342bp-97491672bp:+	lin-52 DREAM MuvB core complex component [Source:NCBI gene%3BAcc:100157325]
ENSSSCG00000027100	50.86	MED31	12	12:50728871bp-50736074bp:+	mediator complex subunit 31 [Source:NCBI gene%3BAcc:100622626]
ENSSSCG00000017893	48.22	PIMREG	12	12:50897434bp-50903195bp:-	PICALM interacting mitotic regulator [Source:NCBI gene%3BAcc:100521819]
ENSSSCG00000031903	48.06	TNNT3	2	2:1299273bp-1316514bp:+	troponin T3%2C fast skeletal type [Source:NCBI gene%3BAcc:414906]
ENSSSCG00000012842	47.9	RPLP2	2	2:507896bp-510700bp:+	ribosomal protein lateral stalk subunit P2 [Source:NCBI gene%3BAcc:100513643]
ENSSSCG00000017904	46.12	ENO3	12	12:51949957bp-51961496bp:-	enolase 3 [Source:NCBI gene%3BAcc:692156]
ENSSSCG00000031513	45.1	HRAS	2	2:299660bp-302501bp:-	HRas proto-oncogene%2C GTPase [Source:NCBI gene%3BAcc:110259208]
ENSSSCG00000024285	44.7	DLG4	12	12:52547741bp-52573987bp:-	discs large MAGUK scaffold protein 4 [Source:NCBI gene%3BAcc:100626077]
ENSSSCG00000025689	44.6	DVL2	12	12:52580978bp-52589999bp:-	dishevelled segment polarity protein 2 [Source:NCBI gene%3BAcc:100625452]
ENSSSCG00000017942	43.69		12	12:52681555bp-52686609bp:+
ENSSSCG00000017937	43.13	PHF23	12	12:52590804bp-52595254bp:-	PHD finger protein 23 [Source:NCBI gene%3BAcc:100625554]
ENSSSCG00000012845	42.19	CEND1	2	2:487819bp-490699bp:-	cell cycle exit and neuronal differentiation 1 [Source:NCBI gene%3BAcc:396876]
ENSSSCG00000021181	41.72	DHCR7	2	2:2357714bp-2394851bp:+	7-dehydrocholesterol reductase [Source:NCBI gene%3BAcc:100627707]
ENSSSCG00000027514	39.73	ELP5	12	12:52606073bp-52615054bp:+	elongator acetyltransferase complex subunit 5 [Source:NCBI gene%3BAcc:100739487]
ENSSSCG00000039202	39.23	FCF1	7	7:97940954bp-97958622bp:+	FCF1%2C rRNA-processing protein [Source:NCBI gene%3BAcc:100524688]
ENSSSCG00000002355	38.28	ENTPD5	7	7:97262305bp-97316184bp:-	ectonucleoside triphosphate diphosphohydrolase 5 [Source:NCBI gene%3BAcc:100154506]
ENSSSCG00000012846	36.47	GATD1	2	2:474296bp-480736bp:-	glutamine amidotransferase like class 1 domain containing 1 [Source:NCBI gene%3BAcc:100511802]
ENSSSCG00000002372	36.37	YLPM1	7	7:97976137bp-98042230bp:+	YLP motif containing 1 [Source:NCBI gene%3BAcc:100152380]
ENSSSCG00000032591	34.7		2	2:154671bp-161421bp:-	interferon-induced transmembrane protein 1-like [Source:NCBI gene%3BAcc:102161418]
ENSSSCG00000002363	34.55	VSX2	7	7:97532059bp-97551032bp:+	visual system homeobox 2 [Source:NCBI gene%3BAcc:100152921]
ENSSSCG00000032472	34.06	SLC25A11	12	12:51970789bp-51975555bp:+	solute carrier family 25 member 11 [Source:NCBI gene%3BAcc:397390]
ENSSSCG00000038231	33.11	ABCD4	7	7:97563876bp-97585570bp:-	ATP binding cassette subfamily D member 4 [Source:NCBI gene%3BAcc:100152503]
ENSSSCG00000012851	31.77	DRD4	2	2:398766bp-401432bp:+	dopamine receptor D4 [Source:NCBI gene%3BAcc:100512329]
ENSSSCG00000038005	31.45		2	2:171583bp-192795bp:-
ENSSSCG00000033819	30.68		12	12:50709230bp-50728738bp:-	chromosome 12 C17orf100 homolog [Source:NCBI gene%3BAcc:100521293]
ENSSSCG00000017963	30.58	DNAH2	12	12:52988548bp-53086534bp:+	dynein axonemal heavy chain 2 [Source:NCBI gene%3BAcc:100511777]
ENSSSCG00000038364	30.55		2	2:1346905bp-1352948bp:+	mitochondrial ribosomal protein L23 [Source:NCBI gene%3BAcc:110259217]
ENSSSCG00000012844	30.12	SLC25A22	2	2:491291bp-499051bp:-	solute carrier family 25 member 22 [Source:NCBI gene%3BAcc:100514030]
ENSSSCG00000012849	29.73	TMEM80	2	2:428324bp-432862bp:+	transmembrane protein 80 [Source:NCBI gene%3BAcc:100514388]
ENSSSCG00000040035	28.76		2	2:711596bp-719372bp:+
ENSSSCG00000021363	27.81	CHD3	12	12:53097729bp-53165653bp:+	chromodomain helicase DNA binding protein 3 [Source:NCBI gene%3BAcc:100188906]
ENSSSCG00000030263	27.26	CHRNB1	12	12:52749473bp-52758488bp:+	cholinergic receptor nicotinic beta 1 subunit [Source:NCBI gene%3BAcc:100739757]
ENSSSCG00000037096	27.1	TMEM88	12	12:53109624bp-53113322bp:+	transmembrane protein 88 [Source:NCBI gene%3BAcc:100523138]
ENSSSCG00000017907	26.8	PFN1	12	12:51962642bp-51973656bp:+	profilin 1 [Source:NCBI gene%3BAcc:100512494]
ENSSSCG00000012850	26.66	DEAF1	2	2:404258bp-428266bp:-	DEAF1 transcription factor [Source:NCBI gene%3BAcc:100512152]
ENSSSCG00000014561	26.14	NLRP6	2	2:90032bp-97438bp:+	NLR family pyrin domain containing 6 [Source:NCBI gene%3BAcc:100519245]
ENSSSCG00000030888	25.53	FADD	2	2:3185891bp-3194845bp:-	Fas associated via death domain [Source:NCBI gene%3BAcc:595129]
ENSSSCG00000017956	25.07	CD68	12	12:52874754bp-52877704bp:+	CD68 molecule [Source:NCBI gene%3BAcc:103158530]
ENSSSCG00000017909	23.18	CHRNE	12	12:52011279bp-52017158bp:+	cholinergic receptor nicotinic epsilon subunit [Source:HGNC Symbol%3BAcc:HGNC:1966]
ENSSSCG00000027045	23.04	LRRC56	2	2:303957bp-324169bp:+	leucine rich repeat containing 56 [Source:NCBI gene%3BAcc:100514944]
ENSSSCG00000035030	22.43	RF00026	12	12:51787066bp-51787172bp:+	RNA%2C U6 small nuclear 1120%2C pseudogene [Source:HGNC Symbol%3BAcc:HGNC:48083]
ENSSSCG00000012852	21.82	CDHR5	2	2:375726bp-382669bp:-	cadherin related family member 5 [Source:NCBI gene%3BAcc:100514561]
ENSSSCG00000033706	21.41	NUP88	12	12:51561968bp-51607151bp:+	nucleoporin 88 [Source:NCBI gene%3BAcc:414429]
ENSSSCG00000036521	20.45	TNFSF13	12	12:52853641bp-52857033bp:+	TNF superfamily member 13 [Source:NCBI gene%3BAcc:100127162]
ENSSSCG00000017912	20.26	PLD2	12	12:52072711bp-52087785bp:-	phospholipase D2 [Source:NCBI gene%3BAcc:414900]
ENSSSCG00000023915	18.67	SLC2A4	12	12:52628450bp-52634974bp:+	solute carrier family 2 member 4 [Source:NCBI gene%3BAcc:396754]
ENSSSCG00000032948	17.66	RF00430	2	2:2086049bp-2086178bp:-
ENSSSCG00000017948	16.6	EFNB3	12	12:52970484bp-52976773bp:+	ephrin B3 [Source:NCBI gene%3BAcc:100135672]
ENSSSCG00000014560	15.52	COX8H	2	2:69199bp-70732bp:-	COX8H protein [Source:NCBI gene%3BAcc:100038031]
ENSSSCG00000035241	15.42	RF00430	2	2:2085126bp-2085255bp:-
ENSSSCG00000017953	14.93	FXR2	12	12:52883867bp-52903263bp:-	FMR1 autosomal homolog 2 [Source:NCBI gene%3BAcc:100512131]
ENSSSCG00000005703	14.71	PRDM12	1	1:270723880bp-270739468bp:+	PR/SET domain 12 [Source:NCBI gene%3BAcc:100522920]
ENSSSCG00000032802	14.3		2	2:1487637bp-1488655bp:+
ENSSSCG00000017935	13.58	CTDNEP1	12	12:52599223bp-52606051bp:-	CTD nuclear envelope phosphatase 1 [Source:HGNC Symbol%3BAcc:HGNC:19085]
ENSSSCG00000030137	12.66	LMNTD2	2	2:323647bp-329908bp:-	lamin tail domain containing 2 [Source:NCBI gene%3BAcc:100514751]
ENSSSCG00000017901	11.82	INCA1	12	12:51923417bp-51931940bp:+	inhibitor of CDK%2C cyclin A1 interacting protein 1 [Source:NCBI gene%3BAcc:100511224]
ENSSSCG00000031131	11.49	RF00614	12	12:52361409bp-52361538bp:+
ENSSSCG00000036234	11.23		1	1:160629474bp-160653150bp:-	glutamate decarboxylase 1-like [Source:NCBI gene%3BAcc:110261667]
ENSSSCG00000024569	11.18	ANO9	2	2:217904bp-250946bp:-	anoctamin 9 [Source:NCBI gene%3BAcc:100627366]
ENSSSCG00000017928	10.65		12	12:52417710bp-52422325bp:+	chromosome 12 C17orf49 homolog [Source:NCBI gene%3BAcc:100518689]
ENSSSCG00000034907	9.6		12	12:52121879bp-52122177bp:+
ENSSSCG00000018964	9.59	RF00272	12	12:52873189bp-52873330bp:+
ENSSSCG00000014554	9.27		2	2:19236bp-20768bp:+	secretoglobin family 1C member 1 [Source:NCBI gene%3BAcc:100517148]
ENSSSCG00000034791	9.02		12	12:52914991bp-52918480bp:+
ENSSSCG00000017892	8.85	PITPNM3	12	12:50806323bp-50898331bp:+	PITPNM family member 3 [Source:NCBI gene%3BAcc:100524106]
ENSSSCG00000017940	8.82		12	12:52664872bp-52667610bp:-	G protein pathway suppressor 2 [Source:NCBI gene%3BAcc:100518514]
ENSSSCG00000019619	8.7	RF01290	12	12:52872048bp-52872188bp:+	small nucleolar RNA%2C C/D box 10 [Source:HGNC Symbol%3BAcc:HGNC:32706]
ENSSSCG00000017954	8.5	SOX15	12	12:52882840bp-52884859bp:-	SRY-box 15 [Source:NCBI gene%3BAcc:100522397]
ENSSSCG00000017951	8.33	ATP1B2	12	12:52926293bp-52931009bp:+	ATPase Na+/K+ transporting subunit beta 2 [Source:NCBI gene%3BAcc:100522212]
ENSSSCG00000014555	7.97	ODF3	2	2:21683bp-25148bp:+	outer dense fiber of sperm tails 3 [Source:NCBI gene%3BAcc:100499231]
ENSSSCG00000002357	7.72	ALDH6A1	7	7:97360540bp-97381889bp:-	aldehyde dehydrogenase 6 family member A1 [Source:NCBI gene%3BAcc:100153301]
ENSSSCG00000002356	7.05	BBOF1	7	7:97316768bp-97359907bp:+	basal body orientation factor 1 [Source:NCBI gene%3BAcc:100152098]
ENSSSCG00000017896	6.45	SCIMP	12	12:51773420bp-51794447bp:+	SLP adaptor and CSK interacting membrane protein [Source:NCBI gene%3BAcc:100525536]
ENSSSCG00000032911	6.42	DUSP8	2	2:1008761bp-1016641bp:-	dual specificity phosphatase 8 [Source:NCBI gene%3BAcc:110259213]
ENSSSCG00000017950	6.06	TP53	12	12:52939644bp-52953820bp:-	tumor protein p53 [Source:NCBI gene%3BAcc:397276]
ENSSSCG00000002367	6.03	ISCA2	7	7:97739900bp-97743911bp:+	iron-sulfur cluster assembly 2 [Source:NCBI gene%3BAcc:100738266]
ENSSSCG00000014558	5.71	SIRT3	2	2:38467bp-54558bp:-	sirtuin 3 [Source:NCBI gene%3BAcc:100125971]
ENSSSCG00000017945	5.68		12	12:52701251bp-52702654bp:+	transmembrane protein 95 [Source:NCBI gene%3BAcc:100621980]
ENSSSCG00000031530	5.67		12	12:51508002bp-51526184bp:+	derlin 2 [Source:NCBI gene%3BAcc:110256099]
ENSSSCG00000017914	5.4	GLTPD2	12	12:52101537bp-52106365bp:-	glycolipid transfer protein domain containing 2 [Source:NCBI gene%3BAcc:100513110]
ENSSSCG00000022999	5.22	ZNF232	12	12:51832716bp-51837843bp:+	zinc finger protein 232 [Source:NCBI gene%3BAcc:100514871]
ENSSSCG00000026636	5.06	ZBTB4	12	12:52761874bp-52765541bp:-	zinc finger and BTB domain containing 4 [Source:NCBI gene%3BAcc:100739718]
ENSSSCG00000033238	4.93		12	12:51480490bp-51495544bp:+	NLR family pyrin domain containing 1 [Source:NCBI gene%3BAcc:110256098]
ENSSSCG00000040030	4.89	RF01946	2	2:1814899bp-1815370bp:+
ENSSSCG00000017929	4.53	RNASEK	12	12:52417135bp-52418873bp:+	ribonuclease K [Source:NCBI gene%3BAcc:100620510]
ENSSSCG00000039511	3.89		2	2:697795bp-703682bp:+
ENSSSCG00000012870	3.86	FGF4	2	2:3525321bp-3528873bp:+	fibroblast growth factor 4 [Source:NCBI gene%3BAcc:100518595]
ENSSSCG00000018563	3.37	RF00554	12	12:52870367bp-52870501bp:+	small nucleolar RNA%2C H/ACA box 48 [Source:HGNC Symbol%3BAcc:HGNC:32641]
ENSSSCG00000017971	3.24	NAA38	12	12:53111252bp-53112484bp:-	N(alpha)-acetyltransferase 38%2C NatC auxiliary subunit [Source:NCBI gene%3BAcc:100522950]
ENSSSCG00000031305	3.24		7	7:97851698bp-97852220bp:+
ENSSSCG00000017919	3.11	MED11	12	12:52150543bp-52152204bp:-	mediator complex subunit 11 [Source:NCBI gene%3BAcc:100513494]
ENSSSCG00000017947	3.11	ACADVL	12	12:52576506bp-52582426bp:+	acyl-CoA dehydrogenase very long chain [Source:NCBI gene%3BAcc:100520636]
ENSSSCG00000017921	2.97	ZMYND15	12	12:52139534bp-52144981bp:-	zinc finger MYND-type containing 15 [Source:NCBI gene%3BAcc:100513818]
ENSSSCG00000018538	2.9	RF00419	2	2:509001bp-509133bp:+	small nucleolar RNA%2C H/ACA box 52 [Source:HGNC Symbol%3BAcc:HGNC:32645]
ENSSSCG00000018204	2.32	ssc-mir-324	12	12:52579596bp-52579675bp:-	ssc-mir-324 [Source:miRBase%3BAcc:MI0013167]
ENSSSCG00000022026	2.24	AIPL1	12	12:50903358bp-50917111bp:+	aryl hydrocarbon receptor interacting protein like 1 [Source:NCBI gene%3BAcc:100524458]
ENSSSCG00000020152	2.1	RF00554	12	12:52871206bp-52871354bp:+
ENSSSCG00000023166	1.91	RNF227	12	12:53165581bp-53166567bp:-	ring finger protein 227 [Source:HGNC Symbol%3BAcc:HGNC:27571]
ENSSSCG00000039699	1.9		2	2:2328524bp-2332633bp:+	mas-related G-protein coupled receptor member X2-like [Source:NCBI gene%3BAcc:102159152]
ENSSSCG00000017952	1.81	SAT2	12	12:52911919bp-52913821bp:-	spermidine/spermine N1-acetyltransferase family member 2 [Source:NCBI gene%3BAcc:100170117]
ENSSSCG00000019083	1.75	MIR210	2	2:335256bp-335353bp:-	microRNA 210 [Source:NCBI gene%3BAcc:100316612]
ENSSSCG00000017938	1.71	YBX2	12	12:52635098bp-52641651bp:-	Y-box binding protein 2 [Source:NCBI gene%3BAcc:100519387]
ENSSSCG00000017908	1.56	GP1BA	12	12:51975874bp-51977757bp:-	glycoprotein Ib platelet subunit alpha [Source:NCBI gene%3BAcc:100515052]
ENSSSCG00000038815	1.51		12	12:51877889bp-51878068bp:+
ENSSSCG00000039091	1.42		2	2:1448848bp-1450178bp:-
ENSSSCG00000021258	1.24		12	12:52777393bp-52778412bp:+
ENSSSCG00000018641	1.18	ssc-mir-497	12	12:52422329bp-52422408bp:-	ssc-mir-497 [Source:miRBase%3BAcc:MI0013139]
ENSSSCG00000017925	1.12	SLC16A11	12	12:52439672bp-52442920bp:-	solute carrier family 16 member 11 [Source:NCBI gene%3BAcc:100516827]
ENSSSCG00000019457	1.06	ssc-mir-195	12	12:52422039bp-52422118bp:-	ssc-mir-195 [Source:miRBase%3BAcc:MI0013141]
ENSSSCG00000025000	0.96	SYNDIG1L	7	7:97656733bp-97680946bp:-	synapse differentiation inducing 1 like [Source:NCBI gene%3BAcc:100514113]
ENSSSCG00000024584	0.89	SPEM2	12	12:52729025bp-52730822bp:+	SPEM family member 2 [Source:NCBI gene%3BAcc:100737084]
ENSSSCG00000017894	0.73	WSCD1	12	12:51154485bp-51198311bp:-	WSC domain containing 1 [Source:NCBI gene%3BAcc:100522103]
ENSSSCG00000018396	0.56	RF00026	12	12:51675695bp-51675807bp:+
ENSSSCG00000039590	0.55		2	2:2010094bp-2010155bp:+
ENSSSCG00000039138	0.48		12	12:52740916bp-52741212bp:-
ENSSSCG00000035820	0.46	TXNDC17	12	12:50731529bp-50737944bp:-	thioredoxin domain containing 17 [Source:NCBI gene%3BAcc:100521639]
ENSSSCG00000028725	0.42	TMEM102	12	12:52739688bp-52741322bp:+	transmembrane protein 102 [Source:NCBI gene%3BAcc:100623827]
ENSSSCG00000017906	0.3		12	12:51964116bp-51971150bp:-	ring finger protein 167 [Source:NCBI gene%3BAcc:100512310]
ENSSSCG00000040543	0.12	SPEM3	12	12:52731559bp-52735415bp:+	SPEM family member 3 [Source:HGNC Symbol%3BAcc:HGNC:53651]
ENSSSCG00000039311	0.11	NCS1	1	1:270274716bp-270334883bp:+	neuronal calcium sensor 1 [Source:NCBI gene%3BAcc:100523836]
ENSSSCG00000017897	0.1	ZNF594	12	12:51814910bp-51825735bp:+	zinc finger protein 594 [Source:HGNC Symbol%3BAcc:HGNC:29392]
ENSSSCG00000036915	0.09		12	12:52013640bp-52014289bp:-
ENSSSCG00000029854	0.06	RF00602	12	12:53156683bp-53156820bp:+	small Cajal body-specific RNA 21 [Source:HGNC Symbol%3BAcc:HGNC:32579]
ENSSSCG00000034685	0.02		12	12:52532843bp-52534894bp:-
ENSSSCG00000024926	0.02	ASGR1	12	12:52536738bp-52544706bp:-	asialoglycoprotein receptor 1 [Source:NCBI gene%3BAcc:100625649]
ENSSSCG00000031191	0		2	2:2792233bp-3840396bp:+
