# Supplementary material for: A genome-wide association study identified candidate regions and genes for commercial traits in a Landrace population
Source: Front Genet. 2025 Jan 6;15:1505197. doi: 10.3389/fgene.2024.1505197 (PMC11743953; doi:10.3389/fgene.2024.1505197)
Supplement: Supplementary file 4 [file Table6.xlsx]

## Sheet: GO
Term_ID	Name	Namespace	Level	Genes	Selected_Term	Selected_all	Background_Term	Background_all	RichFactor	P_value	Q_value(FDR)
GO:0005104	fibroblast growth factor receptor binding	MF	6	ENSSSCG00000012871,ENSSSCG00000012872,ENSSSCG00000012870	3	50	18	12409	41.3633	4.81363E -5	0.00592076
GO:0048018	receptor ligand activity	MF	5	ENSSSCG00000035293,ENSSSCG00000040951,ENSSSCG00000033740,ENSSSCG00000012871,ENSSSCG00000012872,ENSSSCG00000012870	6	50	221	12409	6.73792	2.462754E -4	0.00757297
GO:0030545	signaling receptor regulator activity	MF	3	ENSSSCG00000035293,ENSSSCG00000040951,ENSSSCG00000033740,ENSSSCG00000012871,ENSSSCG00000012872,ENSSSCG00000012870	6	50	221	12409	6.73792	2.462754E -4	0.00757297
GO:0030546	signaling receptor activator activity	MF	4	ENSSSCG00000035293,ENSSSCG00000040951,ENSSSCG00000033740,ENSSSCG00000012871,ENSSSCG00000012872,ENSSSCG00000012870	6	50	221	12409	6.73792	2.462754E -4	0.00757297
GO:0008083	growth factor activity	MF	6	ENSSSCG00000012871,ENSSSCG00000012872,ENSSSCG00000035293,ENSSSCG00000012870	4	50	84	12409	11.8181	3.550061E -4	0.00873315
GO:0030016	myofibril	CC	7	ENSSSCG00000031903,ENSSSCG00000033260	2	47	6	6764	47.9716	6.964419E -4	0.0088216
GO:0036379	myofilament	CC	3	ENSSSCG00000031903,ENSSSCG00000033260	2	47	6	6764	47.9716	6.964419E -4	0.0088216
GO:0030017	sarcomere	CC	3	ENSSSCG00000031903,ENSSSCG00000033260	2	47	6	6764	47.9716	6.964419E -4	0.0088216
GO:0043292	contractile fiber	CC	6	ENSSSCG00000031903,ENSSSCG00000033260	2	47	6	6764	47.9716	6.964419E -4	0.0088216
GO:0005865	striated muscle thin filament	CC	4	ENSSSCG00000031903,ENSSSCG00000033260	2	47	6	6764	47.9716	6.964419E -4	0.0088216
GO:0005861	troponin complex	CC	3	ENSSSCG00000031903,ENSSSCG00000033260	2	47	6	6764	47.9716	6.964419E -4	0.0088216
GO:0070851	growth factor receptor binding	MF	5	ENSSSCG00000012871,ENSSSCG00000012872,ENSSSCG00000012870	3	50	38	12409	19.5932	4.701985E -4	0.00963907
GO:0044344	cellular response to fibroblast growth factor stimulus	BP	7	ENSSSCG00000012871,ENSSSCG00000012872,ENSSSCG00000012870	3	53	20	9269	26.233	1.878888E -4	0.021482
GO:0008543	fibroblast growth factor receptor signaling pathway	BP	7	ENSSSCG00000012871,ENSSSCG00000012872,ENSSSCG00000012870	3	53	20	9269	26.233	1.878888E -4	0.021482
GO:0071774	response to fibroblast growth factor	BP	4	ENSSSCG00000012871,ENSSSCG00000012872,ENSSSCG00000012870	3	53	20	9269	26.233	1.878888E -4	0.021482
GO:0016744	transketolase or transaldolase activity	MF	4	ENSSSCG00000012847	1	50	1	12409	248.18	0.00402933	0.0381237
GO:0003952	NAD + synthase (glutamine -hydrolyzing) activity	MF	6	ENSSSCG00000012859	1	50	1	12409	248.18	0.00402933	0.0381237
GO:0004511	tyrosine 3 -monooxygenase activity	MF	6	ENSSSCG00000039767	1	50	1	12409	248.18	0.00402933	0.0381237
GO:0004801	transaldolase activity	MF	5	ENSSSCG00000012847	1	50	1	12409	248.18	0.00402933	0.0381237
GO:0005102	signaling receptor binding	MF	4	ENSSSCG00000035293,ENSSSCG00000040951,ENSSSCG00000033740,ENSSSCG00000012871,ENSSSCG00000012872,ENSSSCG00000012870	6	50	374	12409	3.9815	0.0037345	0.0381237
GO:0005179	hormone activity	MF	6	ENSSSCG00000035293,ENSSSCG00000040951,ENSSSCG00000033740	3	50	76	12409	9.79658	0.00351941	0.0381237
GO:0098772	molecular function regulator	MF	2	ENSSSCG00000011494,ENSSSCG00000040461,ENSSSCG00000035293,ENSSSCG00000040951,ENSSSCG00000033740,ENSSSCG00000012871,ENSSSCG00000012872,ENSSSCG00000012870	8	50	615	12409	3.22836	0.00295261	0.0381237
GO:0000347	THO complex	CC	4	ENSSSCG00000011491	1	47	1	6764	143.915	0.00694855	0.052809
GO:0000445	THO complex part of transcription export complex	CC	5	ENSSSCG00000011491	1	47	1	6764	143.915	0.00694855	0.052809
GO:0000346	transcription export complex	CC	4	ENSSSCG00000011491	1	47	1	6764	143.915	0.00694855	0.052809
GO:0070701	mucus layer	CC	3	ENSSSCG00000040035	1	47	1	6764	143.915	0.00694855	0.052809
GO:0071310	cellular response to organic substance	BP	5	ENSSSCG00000012871,ENSSSCG00000012872,ENSSSCG00000012851,ENSSSCG00000012870,ENSSSCG00000024158	5	53	144	9269	6.07246	0.00133031	0.0923249
GO:0009607	response to biotic stimulus	BP	3	ENSSSCG00000032436,ENSSSCG00000014565,ENSSSCG00000032591,ENSSSCG00000033809	4	53	93	9269	7.52201	0.00191033	0.0923249
GO:0071363	cellular response to growth factor stimulus	BP	6	ENSSSCG00000012871,ENSSSCG00000012872,ENSSSCG00000012870	3	53	45	9269	11.6591	0.00211442	0.0923249
GO:0070848	response to growth factor	BP	5	ENSSSCG00000012871,ENSSSCG00000012872,ENSSSCG00000012870	3	53	45	9269	11.6591	0.00211442	0.0923249
GO:0070887	cellular response to chemical stimulus	BP	4	ENSSSCG00000012871,ENSSSCG00000012872,ENSSSCG00000012851,ENSSSCG00000012870,ENSSSCG00000024158	5	53	162	9269	5.39774	0.00223627	0.0923249
GO:0010033	response to organic substance	BP	4	ENSSSCG00000012871,ENSSSCG00000012872,ENSSSCG00000012851,ENSSSCG00000012870,ENSSSCG00000024158	5	53	165	9269	5.2996	0.00242252	0.0923249
GO:0030057	desmosome	CC	6	ENSSSCG00000027302	1	47	2	6764	71.9574	0.0138498	0.0956898
GO:0071495	cellular response to endogenous stimulus	BP	4	ENSSSCG00000012871,ENSSSCG00000012872,ENSSSCG00000012851,ENSSSCG00000012870	4	53	112	9269	6.24596	0.00375202	0.110716
GO:0009719	response to endogenous stimulus	BP	3	ENSSSCG00000012871,ENSSSCG00000012872,ENSSSCG00000012851,ENSSSCG00000012870	4	53	113	9269	6.19068	0.00387343	0.110716
GO:0007169	transmembrane receptor protein tyrosine kinase signaling pathway	BP	6	ENSSSCG00000012871,ENSSSCG00000012872,ENSSSCG00000012870	3	53	53	9269	9.89925	0.0033802	0.110716
GO:0022037	metencephalon development	BP	4	ENSSSCG00000012845	1	53	1	9269	174.887	0.00571798	0.115369
GO:0021549	cerebellum development	BP	4	ENSSSCG00000012845	1	53	1	9269	174.887	0.00571798	0.115369
GO:0030902	hindbrain development	BP	4	ENSSSCG00000012845	1	53	1	9269	174.887	0.00571798	0.115369
GO:0035774	positive regulation of insulin secretion involved in cellular response to glucose stimulus	BP	10	ENSSSCG00000024158	1	53	1	9269	174.887	0.00571798	0.115369
GO:0034605	cellular response to heat	BP	5	ENSSSCG00000024158	1	53	1	9269	174.887	0.00571798	0.115369
GO:0035773	insulin secretion involved in cellular response to glucose stimulus	BP	9	ENSSSCG00000024158	1	53	2	9269	87.4434	0.0114039	0.119405
GO:0061178	regulation of insulin secretion involved in cellular response to glucose stimulus	BP	9	ENSSSCG00000024158	1	53	2	9269	87.4434	0.0114039	0.119405
GO:0009408	response to heat	BP	4	ENSSSCG00000024158	1	53	2	9269	87.4434	0.0114039	0.119405
GO:0002793	positive regulation of peptide secretion	BP	8	ENSSSCG00000024158	1	53	2	9269	87.4434	0.0114039	0.119405
GO:0050714	positive regulation of protein secretion	BP	8	ENSSSCG00000024158	1	53	2	9269	87.4434	0.0114039	0.119405
GO:1903532	positive regulation of secretion by cell	BP	6	ENSSSCG00000024158	1	53	2	9269	87.4434	0.0114039	0.119405
GO:1901701	cellular response to oxygen -containing compound	BP	5	ENSSSCG00000012851,ENSSSCG00000024158	2	53	27	9269	12.9546	0.0102765	0.119405
GO:0042221	response to chemical	BP	3	ENSSSCG00000012871,ENSSSCG00000012872,ENSSSCG00000012851,ENSSSCG00000012870,ENSSSCG00000024158	5	53	232	9269	3.76911	0.0101683	0.119405
GO:0046887	positive regulation of hormone secretion	BP	7	ENSSSCG00000024158	1	53	2	9269	87.4434	0.0114039	0.119405
GO:0032024	positive regulation of insulin secretion	BP	9	ENSSSCG00000024158	1	53	2	9269	87.4434	0.0114039	0.119405
GO:1904951	positive regulation of establishment of protein localization	BP	7	ENSSSCG00000024158	1	53	3	9269	58.2956	0.0170579	0.119405
GO:0007167	enzyme linked receptor protein signaling pathway	BP	5	ENSSSCG00000012871,ENSSSCG00000012872,ENSSSCG00000012870	3	53	87	9269	6.03058	0.0133485	0.119405
GO:0006942	regulation of striated muscle contraction	BP	8	ENSSSCG00000031903	1	53	3	9269	58.2956	0.0170579	0.119405
GO:0009743	response to carbohydrate	BP	5	ENSSSCG00000024158	1	53	3	9269	58.2956	0.0170579	0.119405
GO:0006659	phosphatidylserine biosynthetic process	BP	6	ENSSSCG00000037427	1	53	2	9269	87.4434	0.0114039	0.119405
GO:0090277	positive regulation of peptide hormone secretion	BP	9	ENSSSCG00000024158	1	53	2	9269	87.4434	0.0114039	0.119405
GO:0007193	adenylate cyclase -inhibiting G protein -coupled receptor signaling pathway	BP	6	ENSSSCG00000012851	1	53	3	9269	58.2956	0.0170579	0.119405
GO:0006098	pentose -phosphate shunt	BP	6	ENSSSCG00000012847	1	53	3	9269	58.2956	0.0170579	0.119405
GO:0071333	cellular response to glucose stimulus	BP	9	ENSSSCG00000024158	1	53	3	9269	58.2956	0.0170579	0.119405
GO:0051047	positive regulation of secretion	BP	7	ENSSSCG00000024158	1	53	3	9269	58.2956	0.0170579	0.119405
GO:0007195	adenylate cyclase -inhibiting dopamine receptor signaling pathway	BP	7	ENSSSCG00000012851	1	53	3	9269	58.2956	0.0170579	0.119405
GO:0071322	cellular response to carbohydrate stimulus	BP	6	ENSSSCG00000024158	1	53	3	9269	58.2956	0.0170579	0.119405
GO:0009746	response to hexose	BP	7	ENSSSCG00000024158	1	53	3	9269	58.2956	0.0170579	0.119405
GO:1903829	positive regulation of protein localization	BP	6	ENSSSCG00000024158	1	53	3	9269	58.2956	0.0170579	0.119405
GO:0071326	cellular response to monosaccharide stimulus	BP	7	ENSSSCG00000024158	1	53	3	9269	58.2956	0.0170579	0.119405
GO:0009435	NAD biosynthetic process	BP	11	ENSSSCG00000012859	1	53	3	9269	58.2956	0.0170579	0.119405
GO:0051156	glucose 6 -phosphate metabolic process	BP	6	ENSSSCG00000012847	1	53	3	9269	58.2956	0.0170579	0.119405
GO:0071331	cellular response to hexose stimulus	BP	8	ENSSSCG00000024158	1	53	3	9269	58.2956	0.0170579	0.119405
GO:0006740	NADPH regeneration	BP	5	ENSSSCG00000012847	1	53	3	9269	58.2956	0.0170579	0.119405
GO:0009749	response to glucose	BP	8	ENSSSCG00000024158	1	53	3	9269	58.2956	0.0170579	0.119405
GO:0051222	positive regulation of protein transport	BP	6	ENSSSCG00000024158	1	53	3	9269	58.2956	0.0170579	0.119405
GO:0034284	response to monosaccharide	BP	6	ENSSSCG00000024158	1	53	3	9269	58.2956	0.0170579	0.119405
GO:1901700	response to oxygen -containing compound	BP	4	ENSSSCG00000012851,ENSSSCG00000024158	2	53	37	9269	9.45334	0.0188031	0.128989
GO:0004984	olfactory receptor activity	MF	5	ENSSSCG00000036003,ENSSSCG00000032805,ENSSSCG00000032825,ENSSSCG00000027589,ENSSSCG00000037454,ENSSSCG00000031416,ENSSSCG00000027732,ENSSSCG00000031516,ENSSSCG00000026287,ENSSSCG00000035556,ENSSSCG00000035439	11	50	1335	12409	2.04493	0.0154875	0.131381
GO:0016714	oxidoreductase activity, acting on paired donors, with incorporation or reduction of molecular oxygen, reduced pteridine as one donor, and incorporation of one atom of oxygen	MF	5	ENSSSCG00000039767	1	50	4	12409	62.045	0.0160221	0.131381
GO:0004952	dopamine neurotransmitter receptor activity	MF	6	ENSSSCG00000012851	1	50	5	12409	49.636	0.0199882	0.136586
GO:0016884	carbon -nitrogen ligase activity, with glutamine as amido -N -donor	MF	5	ENSSSCG00000012859	1	50	5	12409	49.636	0.0199882	0.136586
GO:0004861	cyclin -dependent protein serine/threonine kinase inhibitor activity	MF	7	ENSSSCG00000040461	1	50	5	12409	49.636	0.0199882	0.136586
GO:0061588	calcium activated phospholipid scrambling	BP	8	ENSSSCG00000024569	1	53	4	9269	43.7217	0.0226802	0.144061
GO:0006941	striated muscle contraction	BP	6	ENSSSCG00000031903	1	53	4	9269	43.7217	0.0226802	0.144061
GO:0060341	regulation of cellular localization	BP	5	ENSSSCG00000024158	1	53	4	9269	43.7217	0.0226802	0.144061
GO:0017121	plasma membrane phospholipid scrambling	BP	7	ENSSSCG00000024569	1	53	4	9269	43.7217	0.0226802	0.144061
GO:0050896	response to stimulus	BP	2	ENSSSCG00000032805,ENSSSCG00000032591,ENSSSCG00000012854,ENSSSCG00000037454,ENSSSCG00000031513,ENSSSCG00000012871,ENSSSCG00000035556,ENSSSCG00000035439,ENSSSCG00000030888,ENSSSCG00000036003,ENSSSCG00000012843,ENSSSCG00000012851,ENSSSCG00000032436,ENSSSCG00000031487,ENSSSCG00000026287,ENSSSCG00000024389,ENSSSCG00000032825,ENSSSCG00000027589,ENSSSCG00000031416,ENSSSCG00000014565,ENSSSCG00000012872,…	26	53	3259	9269	1.39523	0.0255726	0.15948
GO:0050796	regulation of insulin secretion	BP	8	ENSSSCG00000024158	1	53	6	9269	29.1478	0.0338302	0.161163
GO:0002791	regulation of peptide secretion	BP	7	ENSSSCG00000024158	1	53	6	9269	29.1478	0.0338302	0.161163
GO:0045332	phospholipid translocation	BP	8	ENSSSCG00000024569	1	53	5	9269	34.9774	0.0282709	0.161163
GO:0009266	response to temperature stimulus	BP	4	ENSSSCG00000024158	1	53	5	9269	34.9774	0.0282709	0.161163
GO:0097035	regulation of membrane lipid distribution	BP	6	ENSSSCG00000024569	1	53	5	9269	34.9774	0.0282709	0.161163
GO:0019359	nicotinamide nucleotide biosynthetic process	BP	10	ENSSSCG00000012859	1	53	5	9269	34.9774	0.0282709	0.161163
GO:0034204	lipid translocation	BP	7	ENSSSCG00000024569	1	53	5	9269	34.9774	0.0282709	0.161163
GO:0030073	insulin secretion	BP	8	ENSSSCG00000024158	1	53	6	9269	29.1478	0.0338302	0.161163
GO:0090276	regulation of peptide hormone secretion	BP	8	ENSSSCG00000024158	1	53	6	9269	29.1478	0.0338302	0.161163
GO:0019362	pyridine nucleotide metabolic process	BP	8	ENSSSCG00000012859	1	53	6	9269	29.1478	0.0338302	0.161163
GO:0090087	regulation of peptide transport	BP	6	ENSSSCG00000024158	1	53	6	9269	29.1478	0.0338302	0.161163
GO:0046496	nicotinamide nucleotide metabolic process	BP	9	ENSSSCG00000012859	1	53	6	9269	29.1478	0.0338302	0.161163
GO:0019363	pyridine nucleotide biosynthetic process	BP	9	ENSSSCG00000012859	1	53	6	9269	29.1478	0.0338302	0.161163
GO:0002790	peptide secretion	BP	8	ENSSSCG00000024158	1	53	6	9269	29.1478	0.0338302	0.161163
GO:0006658	phosphatidylserine metabolic process	BP	5	ENSSSCG00000037427	1	53	6	9269	29.1478	0.0338302	0.161163
GO:0030072	peptide hormone secretion	BP	9	ENSSSCG00000024158	1	53	6	9269	29.1478	0.0338302	0.161163
GO:0006739	NADP metabolic process	BP	3	ENSSSCG00000012847	1	53	6	9269	29.1478	0.0338302	0.161163
GO:0032880	regulation of protein localization	BP	5	ENSSSCG00000024158	1	53	8	9269	21.8608	0.0448554	0.163675
GO:0042398	cellular modified amino acid biosynthetic process	BP	5	ENSSSCG00000037427	1	53	7	9269	24.9838	0.0393583	0.163675
GO:1902476	chloride transmembrane transport	BP	9	ENSSSCG00000024158	1	53	7	9269	24.9838	0.0393583	0.163675
GO:0051050	positive regulation of transport	BP	5	ENSSSCG00000024158	1	53	7	9269	24.9838	0.0393583	0.163675
GO:0071692	protein localization to extracellular region	BP	5	ENSSSCG00000024158	1	53	8	9269	21.8608	0.0448554	0.163675
GO:0072525	pyridine -containing compound biosynthetic process	BP	6	ENSSSCG00000012859	1	53	8	9269	21.8608	0.0448554	0.163675
GO:0071867	response to monoamine	BP	6	ENSSSCG00000012851	1	53	8	9269	21.8608	0.0448554	0.163675
GO:0070201	regulation of establishment of protein localization	BP	6	ENSSSCG00000024158	1	53	8	9269	21.8608	0.0448554	0.163675
GO:0071869	response to catecholamine	BP	6	ENSSSCG00000012851	1	53	8	9269	21.8608	0.0448554	0.163675
GO:0071868	cellular response to monoamine stimulus	BP	7	ENSSSCG00000012851	1	53	8	9269	21.8608	0.0448554	0.163675
GO:0007212	dopamine receptor signaling pathway	BP	4	ENSSSCG00000012851	1	53	8	9269	21.8608	0.0448554	0.163675
GO:1903350	response to dopamine	BP	7	ENSSSCG00000012851	1	53	8	9269	21.8608	0.0448554	0.163675
GO:0051223	regulation of protein transport	BP	6	ENSSSCG00000024158	1	53	8	9269	21.8608	0.0448554	0.163675
GO:1903351	cellular response to dopamine	BP	8	ENSSSCG00000012851	1	53	8	9269	21.8608	0.0448554	0.163675
GO:0035592	establishment of protein localization to extracellular region	BP	6	ENSSSCG00000024158	1	53	8	9269	21.8608	0.0448554	0.163675
GO:0072524	pyridine -containing compound metabolic process	BP	5	ENSSSCG00000012859	1	53	8	9269	21.8608	0.0448554	0.163675
GO:0009306	protein secretion	BP	7	ENSSSCG00000024158	1	53	8	9269	21.8608	0.0448554	0.163675
GO:0046879	hormone secretion	BP	6	ENSSSCG00000024158	1	53	7	9269	24.9838	0.0393583	0.163675
GO:0050708	regulation of protein secretion	BP	7	ENSSSCG00000024158	1	53	7	9269	24.9838	0.0393583	0.163675
GO:0015833	peptide transport	BP	7	ENSSSCG00000024158	1	53	7	9269	24.9838	0.0393583	0.163675
GO:0071870	cellular response to catecholamine stimulus	BP	7	ENSSSCG00000012851	1	53	8	9269	21.8608	0.0448554	0.163675
GO:0046883	regulation of hormone secretion	BP	6	ENSSSCG00000024158	1	53	7	9269	24.9838	0.0393583	0.163675
GO:0140352	export from cell	BP	5	ENSSSCG00000024158,ENSSSCG00000023537	2	53	63	9269	5.55196	0.0502026	0.167576
GO:0060322	head development	BP	4	ENSSSCG00000012845	1	53	9	9269	19.4319	0.0503216	0.167576
GO:0009914	hormone transport	BP	5	ENSSSCG00000024158	1	53	9	9269	19.4319	0.0503216	0.167576
GO:0001678	cellular glucose homeostasis	BP	8	ENSSSCG00000024158	1	53	9	9269	19.4319	0.0503216	0.167576
GO:0033500	carbohydrate homeostasis	BP	6	ENSSSCG00000024158	1	53	9	9269	19.4319	0.0503216	0.167576
GO:0098661	inorganic anion transmembrane transport	BP	8	ENSSSCG00000024158	1	53	9	9269	19.4319	0.0503216	0.167576
GO:0007420	brain development	BP	5	ENSSSCG00000012845	1	53	9	9269	19.4319	0.0503216	0.167576
GO:0032940	secretion by cell	BP	6	ENSSSCG00000024158,ENSSSCG00000023537	2	53	63	9269	5.55196	0.0502026	0.167576
GO:0042593	glucose homeostasis	BP	7	ENSSSCG00000024158	1	53	9	9269	19.4319	0.0503216	0.167576
GO:0008061	chitin binding	MF	4	ENSSSCG00000012837	1	50	7	12409	35.4543	0.0278733	0.180443
GO:0009072	aromatic amino acid family metabolic process	BP	8	ENSSSCG00000039767	1	53	10	9269	17.4887	0.0557571	0.183891
GO:0006937	regulation of muscle contraction	BP	7	ENSSSCG00000031903	1	53	11	9269	15.8988	0.0611621	0.194246
GO:0023052	signaling	BP	2	ENSSSCG00000032805,ENSSSCG00000012854,ENSSSCG00000037454,ENSSSCG00000031513,ENSSSCG00000012871,ENSSSCG00000035556,ENSSSCG00000035439,ENSSSCG00000030888,ENSSSCG00000036003,ENSSSCG00000012843,ENSSSCG00000012851,ENSSSCG00000031487,ENSSSCG00000026287,ENSSSCG00000024389,ENSSSCG00000032825,ENSSSCG00000027589,ENSSSCG00000031416,ENSSSCG00000012872,ENSSSCG00000012870,ENSSSCG00000027732,ENSSSCG00000031516,…	22	53	2835	9269	1.35715	0.0595562	0.194246
GO:0090257	regulation of muscle system process	BP	6	ENSSSCG00000031903	1	53	11	9269	15.8988	0.0611621	0.194246
GO:0070507	regulation of microtubule cytoskeleton organization	BP	6	ENSSSCG00000012854	1	53	11	9269	15.8988	0.0611621	0.194246
GO:0030291	protein serine/threonine kinase inhibitor activity	MF	7	ENSSSCG00000040461	1	50	8	12409	31.0225	0.0317926	0.195524
GO:0007154	cell communication	BP	3	ENSSSCG00000032805,ENSSSCG00000012854,ENSSSCG00000037454,ENSSSCG00000031513,ENSSSCG00000012871,ENSSSCG00000035556,ENSSSCG00000035439,ENSSSCG00000030888,ENSSSCG00000036003,ENSSSCG00000012843,ENSSSCG00000012851,ENSSSCG00000031487,ENSSSCG00000026287,ENSSSCG00000024389,ENSSSCG00000032825,ENSSSCG00000027589,ENSSSCG00000031416,ENSSSCG00000012872,ENSSSCG00000012870,ENSSSCG00000027732,ENSSSCG00000031516,…	22	53	2852	9269	1.34906	0.0631846	0.198829
GO:0005576	extracellular region	CC	3	ENSSSCG00000040035,ENSSSCG00000035293,ENSSSCG00000040951,ENSSSCG00000033740,ENSSSCG00000012871,ENSSSCG00000012872,ENSSSCG00000012870	7	47	443	6764	2.27405	0.0318117	0.201474
GO:0042886	amide transport	BP	6	ENSSSCG00000024158	1	53	12	9269	14.5739	0.0665368	0.207474
GO:0008376	acetylgalactosaminyltransferase activity	MF	6	ENSSSCG00000033780	1	50	9	12409	27.5756	0.0356963	0.209078
GO:0019210	kinase inhibitor activity	MF	5	ENSSSCG00000040461	1	50	10	12409	24.818	0.0395846	0.211692
GO:0004860	protein kinase inhibitor activity	MF	6	ENSSSCG00000040461	1	50	10	12409	24.818	0.0395846	0.211692
GO:0017017	MAP kinase tyrosine/serine/threonine phosphatase activity	MF	9	ENSSSCG00000032911	1	50	12	12409	20.6817	0.0473152	0.223837
GO:0033549	MAP kinase phosphatase activity	MF	8	ENSSSCG00000032911	1	50	12	12409	20.6817	0.0473152	0.223837
GO:0016538	cyclin -dependent protein serine/threonine kinase regulator activity	MF	6	ENSSSCG00000040461	1	50	12	12409	20.6817	0.0473152	0.223837
GO:0046903	secretion	BP	5	ENSSSCG00000024158,ENSSSCG00000023537	2	53	79	9269	4.42751	0.0747944	0.231121
GO:0005515	protein binding	MF	3	ENSSSCG00000027045,ENSSSCG00000012848,ENSSSCG00000012871,ENSSSCG00000030888,ENSSSCG00000037451,ENSSSCG00000012843,ENSSSCG00000040951,ENSSSCG00000031769,ENSSSCG00000011494,ENSSSCG00000024389,ENSSSCG00000035293,ENSSSCG00000033043,ENSSSCG00000012872,ENSSSCG00000012870,ENSSSCG00000027302,ENSSSCG00000033507,ENSSSCG00000032010,ENSSSCG00000040035,ENSSSCG00000033740,ENSSSCG00000024158	20	50	3531	12409	1.40572	0.0520752	0.237231
GO:0051716	cellular response to stimulus	BP	3	ENSSSCG00000032805,ENSSSCG00000012854,ENSSSCG00000037454,ENSSSCG00000031513,ENSSSCG00000012871,ENSSSCG00000035556,ENSSSCG00000035439,ENSSSCG00000030888,ENSSSCG00000036003,ENSSSCG00000012843,ENSSSCG00000012851,ENSSSCG00000031487,ENSSSCG00000026287,ENSSSCG00000024389,ENSSSCG00000032825,ENSSSCG00000027589,ENSSSCG00000031416,ENSSSCG00000012872,ENSSSCG00000012870,ENSSSCG00000027732,ENSSSCG00000031516,…	22	53	2937	9269	1.31001	0.0837989	0.256634
GO:0009628	response to abiotic stimulus	BP	3	ENSSSCG00000024158	1	53	16	9269	10.9304	0.0877351	0.257206
GO:0007188	adenylate cyclase -modulating G protein -coupled receptor signaling pathway	BP	5	ENSSSCG00000012851	1	53	16	9269	10.9304	0.0877351	0.257206
GO:0007165	signal transduction	BP	3	ENSSSCG00000032805,ENSSSCG00000012854,ENSSSCG00000037454,ENSSSCG00000031513,ENSSSCG00000012871,ENSSSCG00000035556,ENSSSCG00000035439,ENSSSCG00000030888,ENSSSCG00000036003,ENSSSCG00000012843,ENSSSCG00000012851,ENSSSCG00000031487,ENSSSCG00000026287,ENSSSCG00000024389,ENSSSCG00000032825,ENSSSCG00000027589,ENSSSCG00000031416,ENSSSCG00000012872,ENSSSCG00000012870,ENSSSCG00000027732,ENSSSCG00000031516	21	53	2779	9269	1.32156	0.0851463	0.257206
GO:0032886	regulation of microtubule -based process	BP	5	ENSSSCG00000012854	1	53	16	9269	10.9304	0.0877351	0.257206
GO:0007417	central nervous system development	BP	5	ENSSSCG00000012845	1	53	16	9269	10.9304	0.0877351	0.257206
GO:1903530	regulation of secretion by cell	BP	5	ENSSSCG00000024158	1	53	17	9269	10.2875	0.0929604	0.270215
GO:0051046	regulation of secretion	BP	6	ENSSSCG00000024158	1	53	18	9269	9.71593	0.0981564	0.282921
GO:0004888	transmembrane signaling receptor activity	MF	4	ENSSSCG00000036003,ENSSSCG00000032805,ENSSSCG00000032825,ENSSSCG00000027589,ENSSSCG00000037454,ENSSSCG00000031416,ENSSSCG00000012851,ENSSSCG00000027732,ENSSSCG00000031516,ENSSSCG00000026287,ENSSSCG00000035556,ENSSSCG00000035439	12	50	1872	12409	1.5909	0.0646977	0.284208
GO:0071417	cellular response to organonitrogen compound	BP	6	ENSSSCG00000012851	1	53	19	9269	9.20457	0.103323	0.292891
GO:0098656	anion transmembrane transport	BP	7	ENSSSCG00000024158	1	53	19	9269	9.20457	0.103323	0.292891
GO:1901699	cellular response to nitrogen compound	BP	5	ENSSSCG00000012851	1	53	20	9269	8.74434	0.108461	0.300017
GO:0098609	cell -cell adhesion	BP	4	ENSSSCG00000012852,ENSSSCG00000027302	2	53	98	9269	3.56912	0.10786	0.300017
GO:0010817	regulation of hormone levels	BP	4	ENSSSCG00000024158	1	53	20	9269	8.74434	0.108461	0.300017
GO:0023061	signal release	BP	7	ENSSSCG00000024158	1	53	21	9269	8.32794	0.11357	0.311635
GO:0006334	nucleosome assembly	BP	8	ENSSSCG00000012856	1	53	22	9269	7.9494	0.11865	0.317944
GO:0006936	muscle contraction	BP	5	ENSSSCG00000031903	1	53	22	9269	7.9494	0.11865	0.317944
GO:0007009	plasma membrane organization	BP	6	ENSSSCG00000024569	1	53	22	9269	7.9494	0.11865	0.317944
GO:0032580	Golgi cisterna membrane	CC	5	ENSSSCG00000033780	1	47	9	6764	15.9905	0.0608617	0.321326
GO:0070382	exocytic vesicle	CC	9	ENSSSCG00000027617	1	47	12	6764	11.9929	0.0803315	0.321326
GO:0031985	Golgi cisterna	CC	5	ENSSSCG00000033780	1	47	9	6764	15.9905	0.0608617	0.321326
GO:0099081	supramolecular polymer	CC	4	ENSSSCG00000031903,ENSSSCG00000039784,ENSSSCG00000033260	3	47	142	6764	3.04046	0.0752543	0.321326
GO:0099512	supramolecular fiber	CC	5	ENSSSCG00000031903,ENSSSCG00000039784,ENSSSCG00000033260	3	47	142	6764	3.04046	0.0752543	0.321326
GO:0005795	Golgi stack	CC	5	ENSSSCG00000033780	1	47	10	6764	14.3915	0.067396	0.321326
GO:0008021	synaptic vesicle	CC	10	ENSSSCG00000027617	1	47	12	6764	11.9929	0.0803315	0.321326
GO:0044057	regulation of system process	BP	5	ENSSSCG00000031903	1	53	23	9269	7.60377	0.123701	0.321436
GO:0034728	nucleosome organization	BP	7	ENSSSCG00000012856	1	53	23	9269	7.60377	0.123701	0.321436
GO:0006575	cellular modified amino acid metabolic process	BP	4	ENSSSCG00000037427	1	53	23	9269	7.60377	0.123701	0.321436
GO:0003012	muscle system process	BP	4	ENSSSCG00000031903	1	53	23	9269	7.60377	0.123701	0.321436
GO:0031497	chromatin assembly	BP	7	ENSSSCG00000012856	1	53	25	9269	6.99547	0.133719	0.344855
GO:0099080	supramolecular complex	CC	3	ENSSSCG00000031903,ENSSSCG00000039784,ENSSSCG00000033260	3	47	154	6764	2.80354	0.0908587	0.344956
GO:0015629	actin cytoskeleton	CC	7	ENSSSCG00000031903,ENSSSCG00000033260	2	47	75	6764	3.83773	0.0953168	0.344956
GO:0038023	signaling receptor activity	MF	3	ENSSSCG00000036003,ENSSSCG00000032805,ENSSSCG00000032825,ENSSSCG00000027589,ENSSSCG00000037454,ENSSSCG00000031416,ENSSSCG00000012851,ENSSSCG00000027732,ENSSSCG00000031516,ENSSSCG00000026287,ENSSSCG00000035556,ENSSSCG00000035439	12	50	1965	12409	1.5156	0.0869481	0.355295
GO:0060089	molecular transducer activity	MF	2	ENSSSCG00000036003,ENSSSCG00000032805,ENSSSCG00000032825,ENSSSCG00000027589,ENSSSCG00000037454,ENSSSCG00000031416,ENSSSCG00000012851,ENSSSCG00000027732,ENSSSCG00000031516,ENSSSCG00000026287,ENSSSCG00000035556,ENSSSCG00000035439	12	50	1965	12409	1.5156	0.0869481	0.355295
GO:0019887	protein kinase regulator activity	MF	5	ENSSSCG00000040461	1	50	24	12409	10.3408	0.0924344	0.355295
GO:0098960	postsynaptic neurotransmitter receptor activity	MF	5	ENSSSCG00000012851	1	50	24	12409	10.3408	0.0924344	0.355295
GO:0019637	organophosphate metabolic process	BP	5	ENSSSCG00000012847,ENSSSCG00000037427,ENSSSCG00000012859	3	53	230	9269	2.28113	0.143887	0.362891
GO:0007346	regulation of mitotic cell cycle	BP	6	ENSSSCG00000040461	1	53	27	9269	6.47729	0.143625	0.362891
GO:0006333	chromatin assembly or disassembly	BP	6	ENSSSCG00000012856	1	53	27	9269	6.47729	0.143625	0.362891
GO:0010243	response to organonitrogen compound	BP	5	ENSSSCG00000012851	1	53	28	9269	6.24596	0.148536	0.363913
GO:0015914	phospholipid transport	BP	7	ENSSSCG00000024569	1	53	28	9269	6.24596	0.148536	0.363913
GO:0030041	actin filament polymerization	BP	8	ENSSSCG00000031769	1	53	28	9269	6.24596	0.148536	0.363913
GO:0015748	organophosphate ester transport	BP	6	ENSSSCG00000024569	1	53	28	9269	6.24596	0.148536	0.363913
GO:0051049	regulation of transport	BP	5	ENSSSCG00000024158	1	53	29	9269	6.03058	0.153419	0.373212
GO:0006915	apoptotic process	BP	5	ENSSSCG00000030888,ENSSSCG00000012843	2	53	124	9269	2.82075	0.157949	0.379639
GO:1901698	response to nitrogen compound	BP	4	ENSSSCG00000012851	1	53	30	9269	5.82956	0.158275	0.379639
GO:0023056	positive regulation of signaling	BP	5	ENSSSCG00000024158	1	53	31	9269	5.64151	0.163104	0.382644
GO:0010647	positive regulation of cell communication	BP	6	ENSSSCG00000024158	1	53	31	9269	5.64151	0.163104	0.382644
GO:0012501	programmed cell death	BP	4	ENSSSCG00000030888,ENSSSCG00000012843	2	53	127	9269	2.75412	0.16399	0.382644
GO:0010256	endomembrane system organization	BP	5	ENSSSCG00000024569	1	53	31	9269	5.64151	0.163104	0.382644
GO:0016879	ligase activity, forming carbon -nitrogen bonds	MF	4	ENSSSCG00000012859	1	50	27	12409	9.19185	0.103383	0.385336
GO:0006323	DNA packaging	BP	8	ENSSSCG00000012856	1	53	32	9269	5.46521	0.167905	0.38652
GO:0046474	glycerophospholipid biosynthetic process	BP	8	ENSSSCG00000037427	1	53	32	9269	5.46521	0.167905	0.38652
GO:0008219	cell death	BP	3	ENSSSCG00000030888,ENSSSCG00000012843	2	53	130	9269	2.69057	0.170073	0.3889
GO:0001067	transcription regulatory region nucleic acid binding	MF	5	ENSSSCG00000012853	1	50	30	12409	8.27267	0.114202	0.39019
GO:0000976	transcription cis -regulatory region binding	MF	6	ENSSSCG00000012853	1	50	30	12409	8.27267	0.114202	0.39019
GO:0019207	kinase regulator activity	MF	4	ENSSSCG00000040461	1	50	29	12409	8.55793	0.11061	0.39019
GO:0065004	protein -DNA complex assembly	BP	7	ENSSSCG00000012856	1	53	34	9269	5.14373	0.177427	0.400379
GO:0045017	glycerolipid biosynthetic process	BP	6	ENSSSCG00000037427	1	53	34	9269	5.14373	0.177427	0.400379
GO:1990837	sequence -specific double -stranded DNA binding	MF	7	ENSSSCG00000012853	1	50	32	12409	7.75563	0.121343	0.403385
GO:0071824	protein -DNA complex subunit organization	BP	6	ENSSSCG00000012856	1	53	35	9269	4.99677	0.182148	0.408345
GO:0090407	organophosphate biosynthetic process	BP	6	ENSSSCG00000037427,ENSSSCG00000012859	2	53	138	9269	2.53459	0.186476	0.415333
GO:0030131	clathrin adaptor complex	CC	5	ENSSSCG00000012836	1	47	19	6764	7.57447	0.124238	0.416306
GO:0098793	presynapse	CC	3	ENSSSCG00000027617	1	47	20	6764	7.19574	0.13034	0.416306
GO:0030119	AP -type membrane coat adaptor complex	CC	4	ENSSSCG00000012836	1	47	22	6764	6.54159	0.14242	0.416306
GO:0099503	secretory vesicle	CC	8	ENSSSCG00000027617	1	47	22	6764	6.54159	0.14242	0.416306
GO:0098791	Golgi apparatus subcompartment	CC	4	ENSSSCG00000033780	1	47	21	6764	6.85309	0.136401	0.416306
GO:0046983	protein dimerization activity	MF	4	ENSSSCG00000033507,ENSSSCG00000024158	2	50	157	12409	3.16153	0.131695	0.416532
GO:0070001	aspartic -type peptidase activity	MF	5	ENSSSCG00000040793	1	50	36	12409	6.89389	0.135458	0.416532
GO:0004190	aspartic -type endopeptidase activity	MF	6	ENSSSCG00000040793	1	50	36	12409	6.89389	0.135458	0.416532
GO:0071103	DNA conformation change	BP	7	ENSSSCG00000012856	1	53	38	9269	4.60228	0.196151	0.431282
GO:0006821	chloride transport	BP	8	ENSSSCG00000024158	1	53	38	9269	4.60228	0.196151	0.431282
GO:0030118	clathrin coat	CC	5	ENSSSCG00000012836	1	47	24	6764	5.99645	0.154336	0.434428
GO:0030133	transport vesicle	CC	8	ENSSSCG00000027617	1	47	25	6764	5.7566	0.160233	0.434919
GO:0051258	protein polymerization	BP	7	ENSSSCG00000031769	1	53	39	9269	4.48428	0.200767	0.435842
GO:0008154	actin polymerization or depolymerization	BP	7	ENSSSCG00000031769	1	53	39	9269	4.48428	0.200767	0.435842
GO:0008194	UDP -glycosyltransferase activity	MF	5	ENSSSCG00000033780	1	50	39	12409	6.36359	0.145897	0.43738
GO:0008138	protein tyrosine/serine/threonine phosphatase activity	MF	8	ENSSSCG00000032911	1	50	40	12409	6.2045	0.149349	0.43738
GO:0008654	phospholipid biosynthetic process	BP	7	ENSSSCG00000037427	1	53	40	9269	4.37217	0.205356	0.443001
GO:0006338	chromatin remodeling	BP	6	ENSSSCG00000012856	1	53	43	9269	4.06713	0.218969	0.4665
GO:0061024	membrane organization	BP	5	ENSSSCG00000024569	1	53	43	9269	4.06713	0.218969	0.4665
GO:0016042	lipid catabolic process	BP	5	ENSSSCG00000012841	1	53	44	9269	3.9747	0.223456	0.47312
GO:0034705	potassium channel complex	CC	7	ENSSSCG00000039556	1	47	31	6764	4.64242	0.19478	0.477525
GO:0016020	membrane	CC	3	ENSSSCG00000032805,ENSSSCG00000012855,ENSSSCG00000012836,ENSSSCG00000032591,ENSSSCG00000037454,ENSSSCG00000031513,ENSSSCG00000012840,ENSSSCG00000035556,ENSSSCG00000035439,ENSSSCG00000036003,ENSSSCG00000021181,ENSSSCG00000027617,ENSSSCG00000039556,ENSSSCG00000012851,ENSSSCG00000033780,ENSSSCG00000032436,ENSSSCG00000026287,ENSSSCG00000039243,ENSSSCG00000032825,ENSSSCG00000027589,ENSSSCG00000012852,…	30	47	3814	6764	1.132	0.188555	0.477525
GO:0008076	voltage -gated potassium channel complex	CC	8	ENSSSCG00000039556	1	47	31	6764	4.64242	0.19478	0.477525
GO:0030594	neurotransmitter receptor activity	MF	4	ENSSSCG00000012851	1	50	46	12409	5.39522	0.169778	0.485644
GO:0003690	double -stranded DNA binding	MF	6	ENSSSCG00000012853	1	50	48	12409	5.17042	0.17648	0.493342
GO:0055082	cellular chemical homeostasis	BP	4	ENSSSCG00000024158	1	53	48	9269	3.64347	0.241152	0.501303
GO:0033036	macromolecule localization	BP	3	ENSSSCG00000012836,ENSSSCG00000024569,ENSSSCG00000024158	3	53	297	9269	1.76653	0.240721	0.501303
GO:0006887	exocytosis	BP	6	ENSSSCG00000023537	1	53	48	9269	3.64347	0.241152	0.501303
GO:0007166	cell surface receptor signaling pathway	BP	4	ENSSSCG00000012871,ENSSSCG00000012872,ENSSSCG00000012870	3	53	301	9269	1.74306	0.246862	0.510082
GO:0033554	cellular response to stress	BP	4	ENSSSCG00000024158,ENSSSCG00000012843	2	53	170	9269	2.05749	0.253806	0.521291
GO:0004497	monooxygenase activity	MF	4	ENSSSCG00000039767	1	50	53	12409	4.68264	0.193004	0.527544
GO:0030054	cell junction	CC	3	ENSSSCG00000027302,ENSSSCG00000027617	2	47	128	6764	2.24867	0.223078	0.52981
GO:0005975	carbohydrate metabolic process	BP	4	ENSSSCG00000012847,ENSSSCG00000012837	2	53	173	9269	2.02181	0.260191	0.531224
GO:0015698	inorganic anion transport	BP	7	ENSSSCG00000024158	1	53	53	9269	3.29975	0.262715	0.533203
GO:0004930	G protein -coupled receptor activity	MF	5	ENSSSCG00000036003,ENSSSCG00000035556,ENSSSCG00000032825,ENSSSCG00000027589,ENSSSCG00000037454,ENSSSCG00000012851,ENSSSCG00000026287,ENSSSCG00000035439,ENSSSCG00000027732	9	50	1632	12409	1.36864	0.204424	0.534981
GO:0016810	hydrolase activity, acting on carbon -nitrogen (but not peptide) bonds	MF	4	ENSSSCG00000012859	1	50	56	12409	4.43179	0.202762	0.534981
GO:0006091	generation of precursor metabolites and energy	BP	4	ENSSSCG00000012847	1	53	56	9269	3.12298	0.275364	0.552338
GO:0071407	cellular response to organic cyclic compound	BP	6	ENSSSCG00000012851	1	53	56	9269	3.12298	0.275364	0.552338
GO:0032879	regulation of localization	BP	4	ENSSSCG00000024158	1	53	57	9269	3.06819	0.279532	0.55744
GO:0051493	regulation of cytoskeleton organization	BP	7	ENSSSCG00000012854	1	53	58	9269	3.01529	0.283677	0.559542
GO:0065007	biological regulation	BP	2	ENSSSCG00000032805,ENSSSCG00000031903,ENSSSCG00000012854,ENSSSCG00000037454,ENSSSCG00000031513,ENSSSCG00000012871,ENSSSCG00000035556,ENSSSCG00000035439,ENSSSCG00000030888,ENSSSCG00000036003,ENSSSCG00000012843,ENSSSCG00000012851,ENSSSCG00000031487,ENSSSCG00000026287,ENSSSCG00000024389,ENSSSCG00000032825,ENSSSCG00000024569,ENSSSCG00000027589,ENSSSCG00000031416,ENSSSCG00000012872,ENSSSCG00000012870,…	27	53	4274	9269	1.10481	0.283849	0.559542
GO:0065003	protein -containing complex assembly	BP	6	ENSSSCG00000012856,ENSSSCG00000031769	2	53	185	9269	1.89067	0.285746	0.560062
GO:0006325	chromatin organization	BP	5	ENSSSCG00000012856	1	53	59	9269	2.96418	0.287799	0.560881
GO:0048475	coated membrane	CC	4	ENSSSCG00000012836	1	47	42	6764	3.42655	0.254539	0.568969
GO:0030117	membrane coat	CC	4	ENSSSCG00000012836	1	47	42	6764	3.42655	0.254539	0.568969
GO:0007049	cell cycle	BP	3	ENSSSCG00000040461,ENSSSCG00000037900	2	53	190	9269	1.84091	0.296381	0.574343
GO:0000278	mitotic cell cycle	BP	4	ENSSSCG00000040461	1	53	63	9269	2.77598	0.304055	0.580577
GO:0006650	glycerophospholipid metabolic process	BP	7	ENSSSCG00000037427	1	53	63	9269	2.77598	0.304055	0.580577
GO:0015031	protein transport	BP	6	ENSSSCG00000012836,ENSSSCG00000024158	2	53	194	9269	1.80296	0.304876	0.580577
GO:0050789	regulation of biological process	BP	3	ENSSSCG00000032805,ENSSSCG00000031903,ENSSSCG00000012854,ENSSSCG00000037454,ENSSSCG00000031513,ENSSSCG00000012871,ENSSSCG00000035556,ENSSSCG00000035439,ENSSSCG00000030888,ENSSSCG00000036003,ENSSSCG00000012843,ENSSSCG00000012851,ENSSSCG00000031487,ENSSSCG00000026287,ENSSSCG00000024389,ENSSSCG00000032825,ENSSSCG00000027589,ENSSSCG00000031416,ENSSSCG00000012872,ENSSSCG00000012870,ENSSSCG00000033507,…	26	53	4143	9269	1.09753	0.306896	0.580577
GO:0014070	response to organic cyclic compound	BP	5	ENSSSCG00000012851	1	53	64	9269	2.73261	0.308061	0.580577
GO:0045184	establishment of protein localization	BP	5	ENSSSCG00000012836,ENSSSCG00000024158	2	53	197	9269	1.7755	0.311237	0.581693
GO:0046486	glycerolipid metabolic process	BP	6	ENSSSCG00000037427	1	53	65	9269	2.69057	0.312045	0.581693
GO:0007186	G protein -coupled receptor signaling pathway	BP	4	ENSSSCG00000036003,ENSSSCG00000032805,ENSSSCG00000032825,ENSSSCG00000027589,ENSSSCG00000037454,ENSSSCG00000031416,ENSSSCG00000012851,ENSSSCG00000027732,ENSSSCG00000031516,ENSSSCG00000026287,ENSSSCG00000035556,ENSSSCG00000035439	12	53	1784	9269	1.17637	0.315031	0.582744
GO:0048878	chemical homeostasis	BP	5	ENSSSCG00000024158	1	53	66	9269	2.6498	0.316007	0.582744
GO:0022610	biological adhesion	BP	2	ENSSSCG00000012852,ENSSSCG00000027302	2	53	205	9269	1.70621	0.328145	0.58318
GO:0016192	vesicle -mediated transport	BP	5	ENSSSCG00000012836,ENSSSCG00000023537	2	53	205	9269	1.70621	0.328145	0.58318
GO:0043933	protein -containing complex organization	BP	5	ENSSSCG00000012856,ENSSSCG00000031769	2	53	201	9269	1.74017	0.319702	0.58318
GO:0071702	organic substance transport	BP	5	ENSSSCG00000012836,ENSSSCG00000024569,ENSSSCG00000024158	3	53	348	9269	1.50764	0.320454	0.58318
GO:0030182	neuron differentiation	BP	5	ENSSSCG00000012845	1	53	69	9269	2.53459	0.327757	0.58318
GO:0006869	lipid transport	BP	6	ENSSSCG00000024569	1	53	68	9269	2.57186	0.323863	0.58318
GO:0007155	cell adhesion	BP	3	ENSSSCG00000012852,ENSSSCG00000027302	2	53	205	9269	1.70621	0.328145	0.58318
GO:0007156	homophilic cell adhesion via plasma membrane adhesion molecules	BP	6	ENSSSCG00000012852	1	53	71	9269	2.46319	0.335481	0.590102
GO:0008104	protein localization	BP	4	ENSSSCG00000012836,ENSSSCG00000024158	2	53	208	9269	1.6816	0.334461	0.590102
GO:0048699	generation of neurons	BP	6	ENSSSCG00000012845	1	53	72	9269	2.42898	0.33931	0.593792
GO:0010876	lipid localization	BP	4	ENSSSCG00000024569	1	53	73	9269	2.39571	0.343117	0.597407
GO:0098742	cell -cell adhesion via plasma -membrane adhesion molecules	BP	5	ENSSSCG00000012852	1	53	75	9269	2.33182	0.350668	0.601797
GO:0022008	neurogenesis	BP	5	ENSSSCG00000012845	1	53	76	9269	2.30114	0.354411	0.601797
GO:0043067	regulation of programmed cell death	BP	6	ENSSSCG00000030888	1	53	76	9269	2.30114	0.354411	0.601797
GO:0042981	regulation of apoptotic process	BP	7	ENSSSCG00000030888	1	53	76	9269	2.30114	0.354411	0.601797
GO:0050794	regulation of cellular process	BP	4	ENSSSCG00000032805,ENSSSCG00000012854,ENSSSCG00000037454,ENSSSCG00000031513,ENSSSCG00000012871,ENSSSCG00000035556,ENSSSCG00000035439,ENSSSCG00000030888,ENSSSCG00000036003,ENSSSCG00000012843,ENSSSCG00000012851,ENSSSCG00000031487,ENSSSCG00000026287,ENSSSCG00000024389,ENSSSCG00000032825,ENSSSCG00000027589,ENSSSCG00000031416,ENSSSCG00000012872,ENSSSCG00000012870,ENSSSCG00000033507,ENSSSCG00000027732,…	25	53	4046	9269	1.08062	0.35062	0.601797
GO:0010941	regulation of cell death	BP	5	ENSSSCG00000030888	1	53	77	9269	2.27126	0.358133	0.602155
GO:0033043	regulation of organelle organization	BP	6	ENSSSCG00000012854	1	53	77	9269	2.27126	0.358133	0.602155
GO:0016021	integral component of membrane	CC	4	ENSSSCG00000032805,ENSSSCG00000012855,ENSSSCG00000032591,ENSSSCG00000037454,ENSSSCG00000012840,ENSSSCG00000035556,ENSSSCG00000035439,ENSSSCG00000036003,ENSSSCG00000039556,ENSSSCG00000012851,ENSSSCG00000032436,ENSSSCG00000026287,ENSSSCG00000039243,ENSSSCG00000032825,ENSSSCG00000027589,ENSSSCG00000031416,ENSSSCG00000014565,ENSSSCG00000012838,ENSSSCG00000027732,ENSSSCG00000033809,ENSSSCG00000033880,…	22	47	2816	6764	1.12434	0.281365	0.605916
GO:0031224	intrinsic component of membrane	CC	3	ENSSSCG00000032805,ENSSSCG00000012855,ENSSSCG00000032591,ENSSSCG00000037454,ENSSSCG00000012840,ENSSSCG00000035556,ENSSSCG00000035439,ENSSSCG00000036003,ENSSSCG00000039556,ENSSSCG00000012851,ENSSSCG00000032436,ENSSSCG00000026287,ENSSSCG00000039243,ENSSSCG00000032825,ENSSSCG00000027589,ENSSSCG00000031416,ENSSSCG00000014565,ENSSSCG00000012838,ENSSSCG00000027732,ENSSSCG00000033809,ENSSSCG00000033880,…	22	47	2824	6764	1.12115	0.287013	0.605916
GO:0045202	synapse	CC	4	ENSSSCG00000027617	1	47	50	6764	2.8783	0.295251	0.606462
GO:0005249	voltage -gated potassium channel activity	MF	8	ENSSSCG00000039556	1	50	67	12409	3.70418	0.237562	0.608753
GO:0097708	intracellular vesicle	CC	6	ENSSSCG00000027617	1	47	64	6764	2.24867	0.361324	0.615761
GO:0031410	cytoplasmic vesicle	CC	7	ENSSSCG00000027617	1	47	64	6764	2.24867	0.361324	0.615761
GO:0031982	vesicle	CC	5	ENSSSCG00000027617	1	47	64	6764	2.24867	0.361324	0.615761
GO:0005794	Golgi apparatus	CC	6	ENSSSCG00000033780	1	47	64	6764	2.24867	0.361324	0.615761
GO:0005887	integral component of plasma membrane	CC	5	ENSSSCG00000012851,ENSSSCG00000039556	2	47	187	6764	1.5392	0.374776	0.615761
GO:0031226	intrinsic component of plasma membrane	CC	4	ENSSSCG00000012851,ENSSSCG00000039556	2	47	188	6764	1.53101	0.377284	0.615761
GO:0045095	keratin filament	CC	8	ENSSSCG00000039784	1	47	53	6764	2.71538	0.30995	0.615761
GO:0034702	ion channel complex	CC	5	ENSSSCG00000039556	1	47	69	6764	2.08572	0.38342	0.615761
GO:0034703	cation channel complex	CC	6	ENSSSCG00000039556	1	47	69	6764	2.08572	0.38342	0.615761
GO:0005911	cell -cell junction	CC	5	ENSSSCG00000027302	1	47	71	6764	2.02697	0.392047	0.615761
GO:0031984	organelle subcompartment	CC	3	ENSSSCG00000033780	1	47	73	6764	1.97144	0.400556	0.615761
GO:0070161	anchoring junction	CC	4	ENSSSCG00000027302	1	47	77	6764	1.86902	0.417226	0.615761
GO:0110165	cellular anatomical entity	CC	2	ENSSSCG00000032805,ENSSSCG00000012855,ENSSSCG00000012836,ENSSSCG00000031903,ENSSSCG00000032591,ENSSSCG00000012856,ENSSSCG00000012871,ENSSSCG00000037454,ENSSSCG00000031513,ENSSSCG00000012840,ENSSSCG00000035556,ENSSSCG00000035439,ENSSSCG00000036003,ENSSSCG00000021181,ENSSSCG00000038364,ENSSSCG00000040951,ENSSSCG00000027617,ENSSSCG00000039556,ENSSSCG00000012851,ENSSSCG00000033780,ENSSSCG00000032436,…	47	47	6641	6764	1.01852	0.420836	0.615761
GO:0005886	plasma membrane	CC	4	ENSSSCG00000012851,ENSSSCG00000039556,ENSSSCG00000024158	3	47	339	6764	1.27358	0.42131	0.615761
GO:0005737	cytoplasm	CC	3	ENSSSCG00000012847,ENSSSCG00000031903,ENSSSCG00000012836,ENSSSCG00000027617,ENSSSCG00000033260,ENSSSCG00000033780	6	47	716	6764	1.20599	0.379161	0.615761
GO:1902495	transmembrane transporter complex	CC	4	ENSSSCG00000039556	1	47	83	6764	1.73391	0.441384	0.61584
GO:1990351	transporter complex	CC	3	ENSSSCG00000039556	1	47	84	6764	1.71327	0.445313	0.61584
GO:0005856	cytoskeleton	CC	6	ENSSSCG00000031903,ENSSSCG00000039784,ENSSSCG00000033260	3	47	352	6764	1.22655	0.445674	0.61584
GO:0051239	regulation of multicellular organismal process	BP	4	ENSSSCG00000031903	1	53	80	9269	2.18608	0.369173	0.617689
GO:0000226	microtubule cytoskeleton organization	BP	7	ENSSSCG00000012854	1	53	83	9269	2.10707	0.380027	0.626679
GO:0007015	actin filament organization	BP	6	ENSSSCG00000031769	1	53	83	9269	2.10707	0.380027	0.626679
GO:0006397	mRNA processing	BP	9	ENSSSCG00000011491	1	53	82	9269	2.13277	0.376429	0.626679
GO:1901293	nucleoside phosphate biosynthetic process	BP	7	ENSSSCG00000012859	1	53	86	9269	2.03357	0.390697	0.629151
GO:0008610	lipid biosynthetic process	BP	5	ENSSSCG00000037427	1	53	86	9269	2.03357	0.390697	0.629151
GO:0048513	animal organ development	BP	4	ENSSSCG00000012845	1	53	84	9269	2.08199	0.383604	0.629151
GO:0009165	nucleotide biosynthetic process	BP	8	ENSSSCG00000012859	1	53	86	9269	2.03357	0.390697	0.629151
GO:0006520	cellular amino acid metabolic process	BP	7	ENSSSCG00000039767	1	53	85	9269	2.05749	0.38716	0.629151
GO:0012505	endomembrane system	CC	3	ENSSSCG00000027617,ENSSSCG00000033780	2	47	226	6764	1.27358	0.469232	0.636815
GO:0051726	regulation of cell cycle	BP	5	ENSSSCG00000040461	1	53	88	9269	1.98735	0.39771	0.637452
GO:0007010	cytoskeleton organization	BP	6	ENSSSCG00000031769,ENSSSCG00000012854	2	53	240	9269	1.45739	0.400617	0.639124
GO:0006644	phospholipid metabolic process	BP	6	ENSSSCG00000037427	1	53	90	9269	1.94319	0.404644	0.64256
GO:0006629	lipid metabolic process	BP	4	ENSSSCG00000037427,ENSSSCG00000012841	2	53	243	9269	1.4394	0.406679	0.642815
GO:0045111	intermediate filament cytoskeleton	CC	7	ENSSSCG00000039784	1	47	99	6764	1.45369	0.501113	0.656631
GO:0005882	intermediate filament	CC	7	ENSSSCG00000039784	1	47	99	6764	1.45369	0.501113	0.656631
GO:0005615	extracellular space	CC	3	ENSSSCG00000035293	1	47	103	6764	1.39723	0.51504	0.663441
GO:0051649	establishment of localization in cell	BP	4	ENSSSCG00000012836,ENSSSCG00000024158	2	53	256	9269	1.3663	0.432614	0.677565
GO:0016071	mRNA metabolic process	BP	8	ENSSSCG00000011491	1	53	98	9269	1.78456	0.431606	0.677565
GO:0006820	anion transport	BP	6	ENSSSCG00000024158	1	53	99	9269	1.76653	0.434891	0.678034
GO:0071705	nitrogen compound transport	BP	5	ENSSSCG00000012836,ENSSSCG00000024158	2	53	260	9269	1.34528	0.440479	0.678932
GO:0006470	protein dephosphorylation	BP	8	ENSSSCG00000032911	1	53	101	9269	1.73155	0.441405	0.678932
GO:0097435	supramolecular fiber organization	BP	5	ENSSSCG00000031769	1	53	101	9269	1.73155	0.441405	0.678932
GO:0006813	potassium ion transport	BP	8	ENSSSCG00000039556	1	53	102	9269	1.71458	0.444634	0.680846
GO:0006357	regulation of transcription by RNA polymerase II	BP	8	ENSSSCG00000033507	1	53	105	9269	1.66559	0.454212	0.692421
GO:0019725	cellular homeostasis	BP	3	ENSSSCG00000024158	1	53	108	9269	1.61932	0.463628	0.703648
GO:0007399	nervous system development	BP	5	ENSSSCG00000012845	1	53	110	9269	1.58988	0.469817	0.709095
GO:0065008	regulation of biological quality	BP	3	ENSSSCG00000024569,ENSSSCG00000024158	2	53	276	9269	1.2673	0.471352	0.709095
GO:0009117	nucleotide metabolic process	BP	7	ENSSSCG00000012859	1	53	113	9269	1.54767	0.478969	0.715333
GO:0006996	organelle organization	BP	5	ENSSSCG00000012856,ENSSSCG00000012854,ENSSSCG00000031769	3	53	452	9269	1.16075	0.481755	0.715333
GO:0022607	cellular component assembly	BP	5	ENSSSCG00000012856,ENSSSCG00000031769	2	53	281	9269	1.24475	0.480799	0.715333
GO:0051128	regulation of cellular component organization	BP	5	ENSSSCG00000012854	1	53	115	9269	1.52075	0.484983	0.715403
GO:0006753	nucleoside phosphate metabolic process	BP	6	ENSSSCG00000012859	1	53	116	9269	1.50764	0.487965	0.715403
GO:0055085	transmembrane transport	BP	5	ENSSSCG00000012855,ENSSSCG00000012844,ENSSSCG00000039556,ENSSSCG00000024158	4	53	629	9269	1.11216	0.488849	0.715403
GO:0051641	cellular localization	BP	3	ENSSSCG00000012836,ENSSSCG00000024158	2	53	286	9269	1.22298	0.490145	0.715403
GO:0051276	chromosome organization	BP	6	ENSSSCG00000012856	1	53	118	9269	1.48209	0.493878	0.717798
GO:0071944	cell periphery	CC	3	ENSSSCG00000012851,ENSSSCG00000039556,ENSSSCG00000024158	3	47	423	6764	1.02067	0.570725	0.722918
GO:0007267	cell -cell signaling	BP	4	ENSSSCG00000024158	1	53	122	9269	1.4335	0.505504	0.731594
GO:0009987	cellular process	BP	2	ENSSSCG00000032805,ENSSSCG00000012859,ENSSSCG00000012855,ENSSSCG00000012836,ENSSSCG00000012856,ENSSSCG00000012854,ENSSSCG00000037337,ENSSSCG00000031513,ENSSSCG00000037454,ENSSSCG00000012871,ENSSSCG00000012845,ENSSSCG00000032911,ENSSSCG00000035556,ENSSSCG00000035439,ENSSSCG00000037427,ENSSSCG00000039767,ENSSSCG00000030888,ENSSSCG00000036003,ENSSSCG00000012843,ENSSSCG00000038364,ENSSSCG00000039556,…	45	53	7774	9269	1.01234	0.50973	0.734611
GO:0022843	voltage -gated cation channel activity	MF	6	ENSSSCG00000039556	1	50	87	12409	2.85264	0.297061	0.745684
GO:0003008	system process	BP	3	ENSSSCG00000031903	1	53	128	9269	1.3663	0.522453	0.749796
GO:0022832	voltage -gated channel activity	MF	7	ENSSSCG00000039556	1	50	101	12409	2.45723	0.335978	0.755656
GO:0005267	potassium channel activity	MF	7	ENSSSCG00000039556	1	50	91	12409	2.72725	0.308403	0.755656
GO:0016874	ligase activity	MF	3	ENSSSCG00000012859	1	50	99	12409	2.50687	0.330551	0.755656
GO:0015079	potassium ion transmembrane transporter activity	MF	8	ENSSSCG00000039556	1	50	100	12409	2.4818	0.33327	0.755656
GO:0005244	voltage -gated ion channel activity	MF	5	ENSSSCG00000039556	1	50	101	12409	2.45723	0.335978	0.755656
GO:0016705	oxidoreductase activity, acting on paired donors, with incorporation or reduction of molecular oxygen	MF	4	ENSSSCG00000039767	1	50	102	12409	2.43314	0.338676	0.755656
GO:0016758	hexosyltransferase activity	MF	5	ENSSSCG00000033780	1	50	104	12409	2.38635	0.344039	0.755656
GO:0098660	inorganic ion transmembrane transport	BP	7	ENSSSCG00000024158	1	53	131	9269	1.33501	0.530712	0.758476
GO:0099513	polymeric cytoskeletal fiber	CC	6	ENSSSCG00000039784	1	47	134	6764	1.07399	0.610814	0.761014
GO:0055086	nucleobase -containing small molecule metabolic process	BP	6	ENSSSCG00000012859	1	53	133	9269	1.31494	0.53614	0.763055
GO:0030029	actin filament -based process	BP	3	ENSSSCG00000031769	1	53	141	9269	1.24033	0.557244	0.764539
GO:0006796	phosphate -containing compound metabolic process	BP	5	ENSSSCG00000012847,ENSSSCG00000037427,ENSSSCG00000012859,ENSSSCG00000037337,ENSSSCG00000032911	5	53	862	9269	1.01442	0.555495	0.764539
GO:0006793	phosphorus metabolic process	BP	4	ENSSSCG00000012847,ENSSSCG00000037427,ENSSSCG00000012859,ENSSSCG00000037337,ENSSSCG00000032911	5	53	862	9269	1.01442	0.555495	0.764539
GO:0030036	actin cytoskeleton organization	BP	7	ENSSSCG00000031769	1	53	140	9269	1.24919	0.554658	0.764539
GO:1901566	organonitrogen compound biosynthetic process	BP	5	ENSSSCG00000037427,ENSSSCG00000038364,ENSSSCG00000012859	3	53	502	9269	1.04514	0.553392	0.764539
GO:0044085	cellular component biogenesis	BP	4	ENSSSCG00000012856,ENSSSCG00000031769	2	53	321	9269	1.08964	0.552632	0.764539
GO:0006366	transcription by RNA polymerase II	BP	9	ENSSSCG00000033507	1	53	138	9269	1.2673	0.549443	0.764539
GO:0016311	dephosphorylation	BP	6	ENSSSCG00000032911	1	53	136	9269	1.28593	0.544167	0.764539
GO:0042592	homeostatic process	BP	4	ENSSSCG00000024158	1	53	135	9269	1.29546	0.541507	0.764539
GO:0016043	cellular component organization	BP	4	ENSSSCG00000012856,ENSSSCG00000012854,ENSSSCG00000024569,ENSSSCG00000031769	4	53	691	9269	1.01237	0.564749	0.76966
GO:0006974	cellular response to DNA damage stimulus	BP	5	ENSSSCG00000012843	1	53	145	9269	1.20612	0.567439	0.76966
GO:0044281	small molecule metabolic process	BP	3	ENSSSCG00000039767,ENSSSCG00000012859	2	53	331	9269	1.05672	0.569503	0.76966
GO:0030154	cell differentiation	BP	4	ENSSSCG00000012845	1	53	146	9269	1.19785	0.569952	0.76966
GO:0048522	positive regulation of cellular process	BP	5	ENSSSCG00000024158	1	53	149	9269	1.17374	0.577405	0.770622
GO:0048869	cellular developmental process	BP	3	ENSSSCG00000012845	1	53	149	9269	1.17374	0.577405	0.770622
GO:0006886	intracellular protein transport	BP	7	ENSSSCG00000012836	1	53	149	9269	1.17374	0.577405	0.770622
GO:0004721	phosphoprotein phosphatase activity	MF	7	ENSSSCG00000032911	1	50	110	12409	2.25618	0.359873	0.776567
GO:0044255	cellular lipid metabolic process	BP	5	ENSSSCG00000037427	1	53	152	9269	1.15057	0.58473	0.777374
GO:0019752	carboxylic acid metabolic process	BP	6	ENSSSCG00000039767	1	53	153	9269	1.14305	0.587144	0.77757
GO:0043436	oxoacid metabolic process	BP	5	ENSSSCG00000039767	1	53	155	9269	1.1283	0.591931	0.777902
GO:0006082	organic acid metabolic process	BP	4	ENSSSCG00000039767	1	53	155	9269	1.1283	0.591931	0.777902
GO:0004857	enzyme inhibitor activity	MF	4	ENSSSCG00000040461	1	50	113	12409	2.19628	0.367649	0.779669
GO:0070727	cellular macromolecule localization	BP	4	ENSSSCG00000012836	1	53	163	9269	1.07293	0.61054	0.79324
GO:0034613	cellular protein localization	BP	5	ENSSSCG00000012836	1	53	163	9269	1.07293	0.61054	0.79324
GO:0071840	cellular component organization or biogenesis	BP	3	ENSSSCG00000012856,ENSSSCG00000012854,ENSSSCG00000024569,ENSSSCG00000031769	4	53	730	9269	0.958284	0.609412	0.79324
GO:0006810	transport	BP	4	ENSSSCG00000012855,ENSSSCG00000012836,ENSSSCG00000024569,ENSSSCG00000039556,ENSSSCG00000023537,ENSSSCG00000012844,ENSSSCG00000024158	7	53	1288	9269	0.950472	0.618123	0.800061
GO:0005506	iron ion binding	MF	7	ENSSSCG00000039767	1	50	120	12409	2.06817	0.385434	0.803533
GO:0051234	establishment of localization	BP	3	ENSSSCG00000012855,ENSSSCG00000012836,ENSSSCG00000024569,ENSSSCG00000039556,ENSSSCG00000023537,ENSSSCG00000012844,ENSSSCG00000024158	7	53	1294	9269	0.946065	0.623276	0.803698
GO:0098796	membrane protein complex	CC	3	ENSSSCG00000012836,ENSSSCG00000039556	2	47	326	6764	0.882913	0.669403	0.820559
GO:0098797	plasma membrane protein complex	CC	4	ENSSSCG00000039556	1	47	167	6764	0.861766	0.692425	0.835307
GO:0006950	response to stress	BP	3	ENSSSCG00000024158,ENSSSCG00000012843	2	53	389	9269	0.899161	0.65845	0.845874
GO:0007017	microtubule -based process	BP	3	ENSSSCG00000012854	1	53	190	9269	0.920457	0.667405	0.854179
GO:0048518	positive regulation of biological process	BP	4	ENSSSCG00000024158	1	53	193	9269	0.906149	0.673196	0.858388
GO:0051179	localization	BP	2	ENSSSCG00000012855,ENSSSCG00000012836,ENSSSCG00000024569,ENSSSCG00000039556,ENSSSCG00000023537,ENSSSCG00000012844,ENSSSCG00000024158	7	53	1363	9269	0.898171	0.679887	0.863708
GO:0031090	organelle membrane	CC	4	ENSSSCG00000033780	1	47	215	6764	0.669372	0.782045	0.864891
GO:0043228	non -membrane -bounded organelle	CC	4	ENSSSCG00000031903,ENSSSCG00000039784,ENSSSCG00000038364,ENSSSCG00000033260	4	47	744	6764	0.773736	0.775395	0.864891
GO:0043232	intracellular non -membrane -bounded organelle	CC	5	ENSSSCG00000031903,ENSSSCG00000039784,ENSSSCG00000038364,ENSSSCG00000033260	4	47	744	6764	0.773736	0.775395	0.864891
GO:0005840	ribosome	CC	6	ENSSSCG00000038364	1	47	208	6764	0.691899	0.770782	0.864891
GO:0140513	nuclear protein -containing complex	CC	3	ENSSSCG00000011491	1	47	200	6764	0.719574	0.757211	0.864891
GO:0005634	nucleus	CC	6	ENSSSCG00000040461,ENSSSCG00000011491,ENSSSCG00000012856,ENSSSCG00000027302,ENSSSCG00000037900	5	47	920	6764	0.782146	0.78523	0.864891
GO:0048731	system development	BP	4	ENSSSCG00000012845	1	53	201	9269	0.870084	0.688161	0.870089
GO:0034220	ion transmembrane transport	BP	6	ENSSSCG00000024158	1	53	202	9269	0.865776	0.689983	0.870089
GO:0043231	intracellular membrane -bounded organelle	CC	5	ENSSSCG00000040461,ENSSSCG00000027617,ENSSSCG00000011491,ENSSSCG00000012856,ENSSSCG00000033780,ENSSSCG00000027302,ENSSSCG00000037900	7	47	1317	6764	0.764924	0.836464	0.87084
GO:0032991	protein -containing complex	CC	2	ENSSSCG00000031903,ENSSSCG00000012836,ENSSSCG00000033260,ENSSSCG00000039556,ENSSSCG00000011491	5	47	984	6764	0.731275	0.833951	0.87084
GO:0043226	organelle	CC	3	ENSSSCG00000031903,ENSSSCG00000040461,ENSSSCG00000038364,ENSSSCG00000027617,ENSSSCG00000011491,ENSSSCG00000012856,ENSSSCG00000033260,ENSSSCG00000039784,ENSSSCG00000033780,ENSSSCG00000027302,ENSSSCG00000037900	11	47	1942	6764	0.815172	0.833393	0.87084
GO:0043229	intracellular organelle	CC	4	ENSSSCG00000031903,ENSSSCG00000040461,ENSSSCG00000038364,ENSSSCG00000027617,ENSSSCG00000011491,ENSSSCG00000012856,ENSSSCG00000033260,ENSSSCG00000039784,ENSSSCG00000033780,ENSSSCG00000027302,ENSSSCG00000037900	11	47	1925	6764	0.822371	0.823836	0.87084
GO:0043227	membrane -bounded organelle	CC	4	ENSSSCG00000040461,ENSSSCG00000027617,ENSSSCG00000011491,ENSSSCG00000012856,ENSSSCG00000033780,ENSSSCG00000027302,ENSSSCG00000037900	7	47	1341	6764	0.751234	0.850691	0.873682
GO:1901575	organic substance catabolic process	BP	4	ENSSSCG00000012841	1	53	205	9269	0.853106	0.695389	0.873694
GO:0016791	phosphatase activity	MF	6	ENSSSCG00000032911	1	50	142	12409	1.74775	0.4382	0.898311
GO:0006396	RNA processing	BP	8	ENSSSCG00000011491	1	53	218	9269	0.802233	0.717763	0.898513
GO:1901135	carbohydrate derivative metabolic process	BP	4	ENSSSCG00000012847	1	53	223	9269	0.784246	0.725932	0.905435
GO:0046907	intracellular transport	BP	5	ENSSSCG00000012836	1	53	231	9269	0.757086	0.738522	0.914488
GO:0010646	regulation of cell communication	BP	5	ENSSSCG00000024158	1	53	231	9269	0.757086	0.738522	0.914488
GO:0023051	regulation of signaling	BP	4	ENSSSCG00000024158	1	53	237	9269	0.737919	0.747591	0.922388
GO:0030234	enzyme regulator activity	MF	3	ENSSSCG00000011494,ENSSSCG00000040461	2	50	383	12409	1.29598	0.459693	0.926921
GO:0009056	catabolic process	BP	3	ENSSSCG00000012841	1	53	242	9269	0.722673	0.754912	0.928082
GO:0030001	metal ion transport	BP	7	ENSSSCG00000039556	1	53	244	9269	0.716749	0.757782	0.928282
GO:0032501	multicellular organismal process	BP	2	ENSSSCG00000031903,ENSSSCG00000012845	2	53	502	9269	0.69676	0.789905	0.964191
GO:0005622	intracellular anatomical structure	CC	3	ENSSSCG00000012847,ENSSSCG00000031903,ENSSSCG00000012836,ENSSSCG00000040461,ENSSSCG00000038364,ENSSSCG00000027617,ENSSSCG00000011491,ENSSSCG00000012856,ENSSSCG00000033260,ENSSSCG00000039784,ENSSSCG00000033780,ENSSSCG00000027302,ENSSSCG00000037900	13	47	2606	6764	0.717918	0.95686	0.969618
GO:0007275	multicellular organism development	BP	3	ENSSSCG00000012845	1	53	277	9269	0.63136	0.800637	0.973825
GO:0043604	amide biosynthetic process	BP	6	ENSSSCG00000038364	1	53	297	9269	0.588844	0.82289	0.986893
GO:0006412	translation	BP	7	ENSSSCG00000038364	1	53	293	9269	0.596883	0.818644	0.986893
GO:0043043	peptide biosynthetic process	BP	7	ENSSSCG00000038364	1	53	297	9269	0.588844	0.82289	0.986893
GO:0006811	ion transport	BP	5	ENSSSCG00000039556,ENSSSCG00000024158	2	53	531	9269	0.658707	0.815699	0.986893
GO:0006518	peptide metabolic process	BP	6	ENSSSCG00000038364	1	53	313	9269	0.558744	0.838921	0.999132
GO:0048856	anatomical structure development	BP	3	ENSSSCG00000012845	1	53	313	9269	0.558744	0.838921	0.999132
GO:0044267	cellular protein metabolic process	BP	6	ENSSSCG00000037337,ENSSSCG00000038364,ENSSSCG00000032911	3	53	1330	9269	0.394481	0.986969	1
GO:0010556	regulation of macromolecule biosynthetic process	BP	6	ENSSSCG00000012853,ENSSSCG00000033507	2	53	999	9269	0.350124	0.982664	1
GO:0031326	regulation of cellular biosynthetic process	BP	6	ENSSSCG00000012853,ENSSSCG00000033507	2	53	1003	9269	0.348727	0.983038	1
GO:0009889	regulation of biosynthetic process	BP	5	ENSSSCG00000012853,ENSSSCG00000033507	2	53	1003	9269	0.348727	0.983038	1
GO:0009058	biosynthetic process	BP	3	ENSSSCG00000037427,ENSSSCG00000012853,ENSSSCG00000012859,ENSSSCG00000038364,ENSSSCG00000033507	5	53	1787	9269	0.489331	0.984184	1
GO:0043412	macromolecule modification	BP	5	ENSSSCG00000037337,ENSSSCG00000032911	2	53	1025	9269	0.341243	0.984964	1
GO:0051171	regulation of nitrogen compound metabolic process	BP	5	ENSSSCG00000012853,ENSSSCG00000033507	2	53	1046	9269	0.334392	0.986608	1
GO:0010468	regulation of gene expression	BP	6	ENSSSCG00000012853,ENSSSCG00000033507	2	53	1046	9269	0.334392	0.986608	1
GO:0080090	regulation of primary metabolic process	BP	5	ENSSSCG00000012853,ENSSSCG00000033507	2	53	1049	9269	0.333435	0.986828	1
GO:0006351	transcription, DNA -templated	BP	8	ENSSSCG00000012853,ENSSSCG00000033507	2	53	1068	9269	0.327503	0.988145	1
GO:0043170	macromolecule metabolic process	BP	4	ENSSSCG00000012853,ENSSSCG00000038364,ENSSSCG00000011491,ENSSSCG00000037337,ENSSSCG00000032911,ENSSSCG00000033507,ENSSSCG00000040793	7	53	3283	9269	0.372893	0.999934	1
GO:0031323	regulation of cellular metabolic process	BP	5	ENSSSCG00000012853,ENSSSCG00000033507	2	53	1071	9269	0.326586	0.988341	1
GO:0032774	RNA biosynthetic process	BP	6	ENSSSCG00000012853,ENSSSCG00000033507	2	53	1072	9269	0.326281	0.988405	1
GO:0016070	RNA metabolic process	BP	7	ENSSSCG00000012853,ENSSSCG00000033507,ENSSSCG00000011491	3	53	1358	9269	0.386348	0.988722	1
GO:0060255	regulation of macromolecule metabolic process	BP	5	ENSSSCG00000012853,ENSSSCG00000033507	2	53	1097	9269	0.318846	0.989915	1
GO:0010467	gene expression	BP	5	ENSSSCG00000012853,ENSSSCG00000038364,ENSSSCG00000033507,ENSSSCG00000011491	4	53	1645	9269	0.425257	0.990222	1
GO:0019222	regulation of metabolic process	BP	4	ENSSSCG00000012853,ENSSSCG00000033507	2	53	1124	9269	0.311186	0.991335	1
GO:0006139	nucleobase -containing compound metabolic process	BP	5	ENSSSCG00000012853,ENSSSCG00000033507,ENSSSCG00000012859,ENSSSCG00000011491	4	53	1679	9269	0.416645	0.99175	1
GO:0046483	heterocycle metabolic process	BP	4	ENSSSCG00000012853,ENSSSCG00000033507,ENSSSCG00000012859,ENSSSCG00000011491	4	53	1706	9269	0.410051	0.992801	1
GO:0019538	protein metabolic process	BP	5	ENSSSCG00000037337,ENSSSCG00000032911,ENSSSCG00000038364,ENSSSCG00000040793	4	53	1743	9269	0.401347	0.994039	1
GO:0019219	regulation of nucleobase -containing compound metabolic process	BP	6	ENSSSCG00000012853,ENSSSCG00000033507	2	53	985	9269	0.3551	0.98129	1
GO:0097659	nucleic acid -templated transcription	BP	7	ENSSSCG00000012853,ENSSSCG00000033507	2	53	1068	9269	0.327503	0.988145	1
GO:0051252	regulation of RNA metabolic process	BP	7	ENSSSCG00000012853,ENSSSCG00000033507	2	53	982	9269	0.356185	0.980983	1
GO:0019438	aromatic compound biosynthetic process	BP	5	ENSSSCG00000012853,ENSSSCG00000033507,ENSSSCG00000012859	3	53	1183	9269	0.4435	0.972782	1
GO:1901360	organic cyclic compound metabolic process	BP	4	ENSSSCG00000012853,ENSSSCG00000039767,ENSSSCG00000012859,ENSSSCG00000011491,ENSSSCG00000033507	5	53	1736	9269	0.503706	0.980058	1
GO:0043603	cellular amide metabolic process	BP	5	ENSSSCG00000038364	1	53	324	9269	0.539774	0.849107	1
GO:0006812	cation transport	BP	6	ENSSSCG00000039556	1	53	340	9269	0.514373	0.862805	1
GO:0032502	developmental process	BP	2	ENSSSCG00000012845	1	53	356	9269	0.491255	0.87528	1
GO:0034645	cellular macromolecule biosynthetic process	BP	6	ENSSSCG00000038364	1	53	443	9269	0.394778	0.925956	1
GO:0006468	protein phosphorylation	BP	8	ENSSSCG00000037337	1	53	499	9269	0.350475	0.94721	1
GO:1901564	organonitrogen compound metabolic process	BP	4	ENSSSCG00000037427,ENSSSCG00000039767,ENSSSCG00000012859,ENSSSCG00000038364,ENSSSCG00000037337,ENSSSCG00000032911,ENSSSCG00000040793	7	53	1978	9269	0.618912	0.954056	1
GO:0006508	proteolysis	BP	6	ENSSSCG00000040793	1	53	541	9269	0.323266	0.9591	1
GO:0016310	phosphorylation	BP	6	ENSSSCG00000037337	1	53	543	9269	0.322075	0.959595	1
GO:0034654	nucleobase -containing compound biosynthetic process	BP	6	ENSSSCG00000012853,ENSSSCG00000033507,ENSSSCG00000012859	3	53	1167	9269	0.44958	0.970578	1
GO:1901576	organic substance biosynthetic process	BP	4	ENSSSCG00000037427,ENSSSCG00000012853,ENSSSCG00000012859,ENSSSCG00000038364,ENSSSCG00000033507	5	53	1744	9269	0.501396	0.980764	1
GO:0034641	cellular nitrogen compound metabolic process	BP	4	ENSSSCG00000012853,ENSSSCG00000012859,ENSSSCG00000038364,ENSSSCG00000011491,ENSSSCG00000033507	5	53	1993	9269	0.438753	0.994087	1
GO:1901362	organic cyclic compound biosynthetic process	BP	5	ENSSSCG00000012853,ENSSSCG00000033507,ENSSSCG00000012859	3	53	1200	9269	0.437217	0.974956	1
GO:0044249	cellular biosynthetic process	BP	4	ENSSSCG00000037427,ENSSSCG00000012853,ENSSSCG00000012859,ENSSSCG00000038364,ENSSSCG00000033507	5	53	1712	9269	0.510768	0.977796	1
GO:0006725	cellular aromatic compound metabolic process	BP	4	ENSSSCG00000012853,ENSSSCG00000039767,ENSSSCG00000012859,ENSSSCG00000011491,ENSSSCG00000033507	5	53	1715	9269	0.509874	0.978091	1
GO:2001141	regulation of RNA biosynthetic process	BP	7	ENSSSCG00000012853,ENSSSCG00000033507	2	53	968	9269	0.361336	0.979483	1
GO:1903506	regulation of nucleic acid -templated transcription	BP	8	ENSSSCG00000012853,ENSSSCG00000033507	2	53	968	9269	0.361336	0.979483	1
GO:0006355	regulation of transcription, DNA -templated	BP	7	ENSSSCG00000012853,ENSSSCG00000033507	2	53	968	9269	0.361336	0.979483	1
GO:0044271	cellular nitrogen compound biosynthetic process	BP	5	ENSSSCG00000033507,ENSSSCG00000012853,ENSSSCG00000038364,ENSSSCG00000012859	4	53	1493	9269	0.468551	0.979612	1
GO:0036211	protein modification process	BP	6	ENSSSCG00000037337,ENSSSCG00000032911	2	53	973	9269	0.35948	0.980031	1
GO:0006464	cellular protein modification process	BP	7	ENSSSCG00000037337,ENSSSCG00000032911	2	53	973	9269	0.35948	0.980031	1
GO:0018130	heterocycle biosynthetic process	BP	5	ENSSSCG00000012853,ENSSSCG00000033507,ENSSSCG00000012859	3	53	1188	9269	0.441633	0.973439	1
GO:0009059	macromolecule biosynthetic process	BP	5	ENSSSCG00000012853,ENSSSCG00000038364,ENSSSCG00000033507	3	53	1516	9269	0.346082	0.995125	1
GO:0044238	primary metabolic process	BP	3	ENSSSCG00000012847,ENSSSCG00000037427,ENSSSCG00000039767,ENSSSCG00000012859,ENSSSCG00000012853,ENSSSCG00000038364,ENSSSCG00000011491,ENSSSCG00000037337,ENSSSCG00000012837,ENSSSCG00000012841,ENSSSCG00000032911,ENSSSCG00000033507,ENSSSCG00000040793	13	53	3758	9269	0.604984	0.995306	1
GO:0090304	nucleic acid metabolic process	BP	6	ENSSSCG00000012853,ENSSSCG00000033507,ENSSSCG00000011491	3	53	1529	9269	0.34314	0.995458	1
GO:0097367	carbohydrate derivative binding	MF	3	ENSSSCG00000037337,ENSSSCG00000031513,ENSSSCG00000012859,ENSSSCG00000012837	4	50	1374	12409	0.722504	0.819288	1
GO:0005198	structural molecule activity	MF	2	ENSSSCG00000038364	1	50	408	12409	0.608284	0.812686	1
GO:0005215	transporter activity	MF	2	ENSSSCG00000012855,ENSSSCG00000039556	2	50	746	12409	0.665362	0.811472	1
GO:0008324	cation transmembrane transporter activity	MF	5	ENSSSCG00000039556	1	50	361	12409	0.687479	0.772165	1
GO:0022890	inorganic cation transmembrane transporter activity	MF	6	ENSSSCG00000039556	1	50	349	12409	0.711117	0.760513	1
GO:0016788	hydrolase activity, acting on ester bonds	MF	4	ENSSSCG00000032911	1	50	347	12409	0.715216	0.758515	1
GO:0004175	endopeptidase activity	MF	5	ENSSSCG00000040793	1	50	343	12409	0.723557	0.75447	1
GO:0005488	binding	MF	2	ENSSSCG00000012859,ENSSSCG00000027045,ENSSSCG00000037337,ENSSSCG00000012848,ENSSSCG00000012871,ENSSSCG00000031513,ENSSSCG00000030888,ENSSSCG00000039767,ENSSSCG00000037451,ENSSSCG00000012843,ENSSSCG00000040951,ENSSSCG00000023933,ENSSSCG00000031769,ENSSSCG00000011494,ENSSSCG00000024389,ENSSSCG00000035293,ENSSSCG00000033043,ENSSSCG00000012852,ENSSSCG00000012872,ENSSSCG00000012870,ENSSSCG00000027302,…	29	50	7638	12409	0.942291	0.748158	1
GO:0016817	hydrolase activity, acting on acid anhydrides	MF	4	ENSSSCG00000031513	1	50	324	12409	0.765988	0.734331	1
GO:0016818	hydrolase activity, acting on acid anhydrides, in phosphorus -containing anhydrides	MF	5	ENSSSCG00000031513	1	50	318	12409	0.78044	0.727641	1
GO:0016462	pyrophosphatase activity	MF	6	ENSSSCG00000031513	1	50	310	12409	0.800581	0.718465	1
GO:0022803	passive transmembrane transporter activity	MF	4	ENSSSCG00000039556	1	50	300	12409	0.827267	0.706567	1
GO:0015267	channel activity	MF	5	ENSSSCG00000039556	1	50	300	12409	0.827267	0.706567	1
GO:0016787	hydrolase activity	MF	3	ENSSSCG00000012859,ENSSSCG00000031513,ENSSSCG00000012841,ENSSSCG00000032911,ENSSSCG00000040793	5	50	1442	12409	0.860541	0.705204	1
GO:0003677	DNA binding	MF	5	ENSSSCG00000012850,ENSSSCG00000012853,ENSSSCG00000033507	3	50	889	12409	0.837503	0.705104	1
GO:0019001	guanyl nucleotide binding	MF	6	ENSSSCG00000031513	1	50	298	12409	0.832819	0.704128	1
GO:0032561	guanyl ribonucleotide binding	MF	7	ENSSSCG00000031513	1	50	298	12409	0.832819	0.704128	1
GO:0008152	metabolic process	BP	2	ENSSSCG00000012847,ENSSSCG00000037427,ENSSSCG00000039767,ENSSSCG00000012859,ENSSSCG00000012853,ENSSSCG00000038364,ENSSSCG00000011491,ENSSSCG00000037337,ENSSSCG00000012837,ENSSSCG00000012841,ENSSSCG00000032911,ENSSSCG00000033507,ENSSSCG00000040793	13	53	4255	9269	0.534319	0.999618	1
GO:0006807	nitrogen compound metabolic process	BP	3	ENSSSCG00000037427,ENSSSCG00000039767,ENSSSCG00000012859,ENSSSCG00000012853,ENSSSCG00000038364,ENSSSCG00000011491,ENSSSCG00000037337,ENSSSCG00000032911,ENSSSCG00000033507,ENSSSCG00000040793	10	53	3478	9269	0.502837	0.999047	1
GO:0016757	glycosyltransferase activity	MF	4	ENSSSCG00000033780	1	50	184	12409	1.3488	0.526895	1
GO:0022836	gated channel activity	MF	6	ENSSSCG00000039556	1	50	192	12409	1.2926	0.54216	1
GO:0005261	cation channel activity	MF	6	ENSSSCG00000039556	1	50	194	12409	1.27928	0.5459	1
GO:0042578	phosphoric ester hydrolase activity	MF	5	ENSSSCG00000032911	1	50	197	12409	1.2598	0.551454	1
GO:0015318	inorganic molecular entity transmembrane transporter activity	MF	4	ENSSSCG00000039556	1	50	463	12409	0.536026	0.851194	1
GO:0003735	structural constituent of ribosome	MF	3	ENSSSCG00000038364	1	50	206	12409	1.20476	0.567719	1
GO:0005509	calcium ion binding	MF	6	ENSSSCG00000012852,ENSSSCG00000023933	2	50	482	12409	1.02979	0.583823	1
GO:0043565	sequence -specific DNA binding	MF	6	ENSSSCG00000012853	1	50	226	12409	1.09814	0.601824	1
GO:0046873	metal ion transmembrane transporter activity	MF	7	ENSSSCG00000039556	1	50	230	12409	1.07904	0.608321	1
GO:0005216	ion channel activity	MF	5	ENSSSCG00000039556	1	50	286	12409	0.867762	0.689078	1
GO:0017111	nucleoside -triphosphatase activity	MF	7	ENSSSCG00000031513	1	50	296	12409	0.838446	0.701671	1
GO:0005525	GTP binding	MF	8	ENSSSCG00000031513	1	50	297	12409	0.835623	0.702902	1
GO:0003924	GTPase activity	MF	8	ENSSSCG00000031513	1	50	210	12409	1.18181	0.574762	1
GO:0016491	oxidoreductase activity	MF	3	ENSSSCG00000039767	1	50	467	12409	0.531435	0.85367	1
GO:0003700	DNA -binding transcription factor activity	MF	3	ENSSSCG00000012853	1	50	473	12409	0.524693	0.857309	1
GO:0015075	ion transmembrane transporter activity	MF	4	ENSSSCG00000039556	1	50	491	12409	0.505458	0.8677	1
GO:0046914	transition metal ion binding	MF	6	ENSSSCG00000039767	1	50	666	12409	0.372643	0.936951	1
GO:0022857	transmembrane transporter activity	MF	3	ENSSSCG00000039556	1	50	689	12409	0.360203	0.94285	1
GO:0043168	anion binding	MF	4	ENSSSCG00000037337,ENSSSCG00000031513,ENSSSCG00000012859	3	50	1454	12409	0.512063	0.942884	1
GO:0016772	transferase activity, transferring phosphorus -containing groups	MF	4	ENSSSCG00000037337	1	50	708	12409	0.350537	0.947312	1
GO:0036094	small molecule binding	MF	3	ENSSSCG00000037337,ENSSSCG00000031513,ENSSSCG00000012859	3	50	1536	12409	0.484727	0.956378	1
GO:0003824	catalytic activity	MF	2	ENSSSCG00000012847,ENSSSCG00000039767,ENSSSCG00000012859,ENSSSCG00000037337,ENSSSCG00000031513,ENSSSCG00000012841,ENSSSCG00000033780,ENSSSCG00000032911,ENSSSCG00000040793	9	50	3579	12409	0.624091	0.972782	1
GO:1901265	nucleoside phosphate binding	MF	4	ENSSSCG00000037337,ENSSSCG00000031513,ENSSSCG00000012859	3	50	1401	12409	0.531435	0.932267	1
GO:0043167	ion binding	MF	3	ENSSSCG00000039767,ENSSSCG00000012859,ENSSSCG00000037337,ENSSSCG00000012852,ENSSSCG00000031513,ENSSSCG00000023933	6	50	2715	12409	0.548464	0.975818	1
GO:1901363	heterocyclic compound binding	MF	3	ENSSSCG00000012853,ENSSSCG00000012859,ENSSSCG00000037337,ENSSSCG00000012850,ENSSSCG00000031513,ENSSSCG00000033507	6	50	3516	12409	0.423515	0.998423	1
GO:0097159	organic cyclic compound binding	MF	3	ENSSSCG00000012853,ENSSSCG00000012859,ENSSSCG00000037337,ENSSSCG00000012850,ENSSSCG00000031513,ENSSSCG00000033507	6	50	3521	12409	0.422914	0.998452	1
GO:0003674	molecular_function	MF	1	ENSSSCG00000032805,ENSSSCG00000012859,ENSSSCG00000012855,ENSSSCG00000027045,ENSSSCG00000037337,ENSSSCG00000012848,ENSSSCG00000037454,ENSSSCG00000031513,ENSSSCG00000012871,ENSSSCG00000035556,ENSSSCG00000035439,ENSSSCG00000030888,ENSSSCG00000039767,ENSSSCG00000037451,ENSSSCG00000036003,ENSSSCG00000012843,ENSSSCG00000038364,ENSSSCG00000039556,ENSSSCG00000040951,ENSSSCG00000012851,ENSSSCG00000012841,…	50	50	12409	12409	1	1	1
GO:0044237	cellular metabolic process	BP	3	ENSSSCG00000012847,ENSSSCG00000037427,ENSSSCG00000039767,ENSSSCG00000012859,ENSSSCG00000012853,ENSSSCG00000038364,ENSSSCG00000011491,ENSSSCG00000037337,ENSSSCG00000032911,ENSSSCG00000033507	10	53	3361	9269	0.520342	0.998265	1
GO:0071704	organic substance metabolic process	BP	3	ENSSSCG00000012847,ENSSSCG00000037427,ENSSSCG00000039767,ENSSSCG00000012859,ENSSSCG00000012853,ENSSSCG00000038364,ENSSSCG00000011491,ENSSSCG00000037337,ENSSSCG00000012837,ENSSSCG00000012841,ENSSSCG00000032911,ENSSSCG00000033507,ENSSSCG00000040793	13	53	3932	9269	0.578212	0.997932	1
GO:0044260	cellular macromolecule metabolic process	BP	5	ENSSSCG00000037337,ENSSSCG00000038364,ENSSSCG00000032911	3	53	1574	9269	0.333329	0.996451	1
GO:0003676	nucleic acid binding	MF	4	ENSSSCG00000012850,ENSSSCG00000012853,ENSSSCG00000033507	3	50	2114	12409	0.352195	0.99453	1
GO:0008150	biological_process	BP	1	ENSSSCG00000032805,ENSSSCG00000012859,ENSSSCG00000031903,ENSSSCG00000012836,ENSSSCG00000012855,ENSSSCG00000032591,ENSSSCG00000012856,ENSSSCG00000012854,ENSSSCG00000037337,ENSSSCG00000031513,ENSSSCG00000037454,ENSSSCG00000012871,ENSSSCG00000012845,ENSSSCG00000032911,ENSSSCG00000035556,ENSSSCG00000035439,ENSSSCG00000037427,ENSSSCG00000039767,ENSSSCG00000030888,ENSSSCG00000036003,ENSSSCG00000012843,…	53	53	9269	9269	1	1	1
GO:0000166	nucleotide binding	MF	4	ENSSSCG00000037337,ENSSSCG00000031513,ENSSSCG00000012859	3	50	1401	12409	0.531435	0.932267	1
GO:0032559	adenyl ribonucleotide binding	MF	7	ENSSSCG00000037337,ENSSSCG00000012859	2	50	1020	12409	0.486627	0.925227	1
GO:0004672	protein kinase activity	MF	6	ENSSSCG00000037337	1	50	509	12409	0.487583	0.877349	1
GO:0008233	peptidase activity	MF	4	ENSSSCG00000040793	1	50	520	12409	0.477269	0.882903	1
GO:0140110	transcription regulator activity	MF	2	ENSSSCG00000012853	1	50	546	12409	0.454542	0.895068	1
GO:0016773	phosphotransferase activity, alcohol group as acceptor	MF	5	ENSSSCG00000037337	1	50	565	12409	0.439257	0.903166	1
GO:0035639	purine ribonucleoside triphosphate binding	MF	5	ENSSSCG00000037337,ENSSSCG00000031513,ENSSSCG00000012859	3	50	1306	12409	0.570092	0.908759	1
GO:0032555	purine ribonucleotide binding	MF	6	ENSSSCG00000037337,ENSSSCG00000031513,ENSSSCG00000012859	3	50	1317	12409	0.56533	0.911807	1
GO:0030554	adenyl nucleotide binding	MF	6	ENSSSCG00000037337,ENSSSCG00000012859	2	50	1023	12409	0.4852	0.926014	1
GO:0017076	purine nucleotide binding	MF	5	ENSSSCG00000037337,ENSSSCG00000031513,ENSSSCG00000012859	3	50	1320	12409	0.564045	0.912623	1
GO:0032553	ribonucleotide binding	MF	5	ENSSSCG00000037337,ENSSSCG00000031513,ENSSSCG00000012859	3	50	1325	12409	0.561917	0.913967	1
GO:0046872	metal ion binding	MF	5	ENSSSCG00000012852,ENSSSCG00000023933,ENSSSCG00000039767	3	50	1349	12409	0.55192	0.92017	1
GO:0016301	kinase activity	MF	5	ENSSSCG00000037337	1	50	617	12409	0.402237	0.922324	1
GO:0005524	ATP binding	MF	8	ENSSSCG00000037337,ENSSSCG00000012859	2	50	1010	12409	0.491446	0.922548	1
GO:0140096	catalytic activity, acting on a protein	MF	3	ENSSSCG00000037337,ENSSSCG00000032911,ENSSSCG00000040793	3	50	1362	12409	0.546652	0.923362	1
GO:0043169	cation binding	MF	4	ENSSSCG00000012852,ENSSSCG00000023933,ENSSSCG00000039767	3	50	1366	12409	0.545051	0.924321	1
GO:0016740	transferase activity	MF	3	ENSSSCG00000037337,ENSSSCG00000012847,ENSSSCG00000033780	3	50	1324	12409	0.562341	0.9137	1
GO:0005575	cellular_component	CC	1	ENSSSCG00000032805,ENSSSCG00000012855,ENSSSCG00000012836,ENSSSCG00000031903,ENSSSCG00000032591,ENSSSCG00000012856,ENSSSCG00000012871,ENSSSCG00000037454,ENSSSCG00000031513,ENSSSCG00000012840,ENSSSCG00000035556,ENSSSCG00000035439,ENSSSCG00000036003,ENSSSCG00000021181,ENSSSCG00000038364,ENSSSCG00000040951,ENSSSCG00000027617,ENSSSCG00000039556,ENSSSCG00000012851,ENSSSCG00000033780,ENSSSCG00000032436,…	47	47	6764	6764	1	1	1

## Sheet: KEGG
Term_ID	Name	Namespace	Level	Genes	Selected_Term	Selected_all	Background_Term	Background_all	RichFactor	P_value	Q_value(FDR)
map05218	Melanoma	KEGG	C	ENSSSCG00000012871,ENSSSCG00000031513,ENSSSCG00000012872,ENSSSCG00000012870,ENSSSCG00000037900	5	74	74	14416	13.1629	3.80026e-05	0.00904463
map05226	Gastric cancer	KEGG	C	ENSSSCG00000040035,ENSSSCG00000012871,ENSSSCG00000031513,ENSSSCG00000012872,ENSSSCG00000012870,ENSSSCG00000037900	6	74	152	14416	7.6899	0.000127748	0.0152021
B09183	Protein families: signaling and cellular processes	KEGG	B	ENSSSCG00000032805,ENSSSCG00000031903,ENSSSCG00000012836,ENSSSCG00000012862,ENSSSCG00000012855,ENSSSCG00000032591,ENSSSCG00000012848,ENSSSCG00000012871,ENSSSCG00000037454,ENSSSCG00000031513,ENSSSCG00000012840,ENSSSCG00000035556,ENSSSCG00000035439,ENSSSCG00000036003,ENSSSCG00000039556,ENSSSCG00000012851,ENSSSCG00000032436,ENSSSCG00000023933,ENSSSCG00000026287,ENSSSCG00000040793,ENSSSCG00000031769,…	40	74	5013	14416	1.55444	0.000508011	0.031698
map04917	Prolactin signaling pathway	KEGG	C	ENSSSCG00000033740,ENSSSCG00000031513,ENSSSCG00000039767,ENSSSCG00000037900	4	74	73	14416	10.6746	0.000532739	0.031698
map04010	MAPK signaling pathway	KEGG	C	ENSSSCG00000035293,ENSSSCG00000033740,ENSSSCG00000012871,ENSSSCG00000031513,ENSSSCG00000012872,ENSSSCG00000012870,ENSSSCG00000032911	7	74	290	14416	4.70233	0.000705609	0.033587
map05224	Breast cancer	KEGG	C	ENSSSCG00000012871,ENSSSCG00000031513,ENSSSCG00000012872,ENSSSCG00000012870,ENSSSCG00000037900	5	74	146	14416	6.6716	0.000914265	0.0362659
map05160	Hepatitis C	KEGG	C	ENSSSCG00000030888,ENSSSCG00000012853,ENSSSCG00000039243,ENSSSCG00000031513,ENSSSCG00000037900	5	74	164	14416	5.93935	0.00153428	0.0521656
map04151	PI3K -Akt signaling pathway	KEGG	C	ENSSSCG00000035293,ENSSSCG00000033740,ENSSSCG00000012871,ENSSSCG00000031513,ENSSSCG00000012872,ENSSSCG00000012870,ENSSSCG00000037900	7	74	357	14416	3.81982	0.00233521	0.0689634
map04014	Ras signaling pathway	KEGG	C	ENSSSCG00000035293,ENSSSCG00000033740,ENSSSCG00000012871,ENSSSCG00000031513,ENSSSCG00000012872,ENSSSCG00000012870	6	74	270	14416	4.32913	0.00260786	0.0689634
B09162	Cancer: specific types	KEGG	B	ENSSSCG00000040035,ENSSSCG00000035293,ENSSSCG00000033740,ENSSSCG00000012871,ENSSSCG00000031513,ENSSSCG00000012872,ENSSSCG00000012870,ENSSSCG00000037900	8	74	490	14416	3.18058	0.00354866	0.084458
map04810	Regulation of actin cytoskeleton	KEGG	C	ENSSSCG00000033740,ENSSSCG00000012871,ENSSSCG00000031513,ENSSSCG00000012872,ENSSSCG00000012870	5	74	215	14416	4.53048	0.00492949	0.0977681
B09142	Cell motility	KEGG	B	ENSSSCG00000033740,ENSSSCG00000012871,ENSSSCG00000031513,ENSSSCG00000012872,ENSSSCG00000012870	5	74	215	14416	4.53048	0.00492949	0.0977681
map04210	Apoptosis	KEGG	C	ENSSSCG00000030888,ENSSSCG00000031513,ENSSSCG00000040793,ENSSSCG00000012843	4	74	141	14416	5.52655	0.00594456	0.108831
map04015	Rap1 signaling pathway	KEGG	C	ENSSSCG00000033740,ENSSSCG00000012871,ENSSSCG00000031513,ENSSSCG00000012872,ENSSSCG00000012870	5	74	258	14416	3.7754	0.0104392	0.177466
map05215	Prostate cancer	KEGG	C	ENSSSCG00000033740,ENSSSCG00000031513,ENSSSCG00000037900	3	74	97	14416	6.02508	0.0135632	0.215202
map04960	Aldosterone -regulated sodium reabsorption	KEGG	C	ENSSSCG00000031513,ENSSSCG00000033740	2	74	38	14416	10.2532	0.0162195	0.222692
map05216	Thyroid cancer	KEGG	C	ENSSSCG00000031513,ENSSSCG00000037900	2	74	39	14416	9.9903	0.01704	0.222692
map05167	Kaposi sarcoma -associated herpesvirus infection	KEGG	C	ENSSSCG00000030888,ENSSSCG00000031513,ENSSSCG00000012853,ENSSSCG00000037900	4	74	194	14416	4.01672	0.0176082	0.222692
map05200	Pathways in cancer	KEGG	C	ENSSSCG00000030888,ENSSSCG00000035293,ENSSSCG00000012871,ENSSSCG00000031513,ENSSSCG00000012872,ENSSSCG00000012870,ENSSSCG00000037900	7	74	524	14416	2.60243	0.0177779	0.222692
map05219	Bladder cancer	KEGG	C	ENSSSCG00000031513,ENSSSCG00000037900	2	74	42	14416	9.27671	0.0196052	0.233302
map00536	Glycosaminoglycan binding proteins	KEGG	C	ENSSSCG00000012871,ENSSSCG00000012872,ENSSSCG00000035293,ENSSSCG00000012870	4	74	209	14416	3.72844	0.0224555	0.254373
map05205	Proteoglycans in cancer	KEGG	C	ENSSSCG00000031769,ENSSSCG00000031513,ENSSSCG00000035293,ENSSSCG00000037900	4	74	212	14416	3.67568	0.0235134	0.254373
map04147	Exosome	KEGG	C	ENSSSCG00000039243,ENSSSCG00000012836,ENSSSCG00000032591,ENSSSCG00000012848,ENSSSCG00000031513,ENSSSCG00000014565,ENSSSCG00000012838,ENSSSCG00000032436,ENSSSCG00000033809,ENSSSCG00000040793	10	74	968	14416	2.01251	0.0255815	0.258814
map04052	Cytokines and growth factors	KEGG	C	ENSSSCG00000012871,ENSSSCG00000012872,ENSSSCG00000035293,ENSSSCG00000012870	4	74	219	14416	3.55819	0.0260989	0.258814
map04068	FoxO signaling pathway	KEGG	C	ENSSSCG00000033740,ENSSSCG00000031513,ENSSSCG00000037900	3	74	137	14416	4.26593	0.0333735	0.305446
map05213	Endometrial cancer	KEGG	C	ENSSSCG00000031513,ENSSSCG00000037900	2	74	58	14416	6.71761	0.035717	0.305446
map04923	Regulation of lipolysis in adipocytes	KEGG	C	ENSSSCG00000012841,ENSSSCG00000033740	2	74	58	14416	6.71761	0.035717	0.305446
map04213	Longevity regulating pathway - multiple species	KEGG	C	ENSSSCG00000031513,ENSSSCG00000033740	2	74	62	14416	6.28422	0.0403297	0.305446
map04140	Autophagy - animal	KEGG	C	ENSSSCG00000033740,ENSSSCG00000031513,ENSSSCG00000040793	3	74	149	14416	3.92237	0.0411956	0.305446
map05221	Acute myeloid leukemia	KEGG	C	ENSSSCG00000031513,ENSSSCG00000037900	2	74	65	14416	5.99418	0.043929	0.305446
map05169	Epstein -Barr virus infection	KEGG	C	ENSSSCG00000030888,ENSSSCG00000012853,ENSSSCG00000011494,ENSSSCG00000037900	4	74	259	14416	3.00866	0.0440842	0.305446
map05223	Non -small cell lung cancer	KEGG	C	ENSSSCG00000031513,ENSSSCG00000037900	2	74	66	14416	5.90336	0.0451545	0.305446
map00400	Phenylalanine, tyrosine and tryptophan biosynthesis	KEGG	C	ENSSSCG00000039767	1	74	9	14416	21.6456	0.0452737	0.305446
map04740	Olfactory transduction	KEGG	C	ENSSSCG00000036003,ENSSSCG00000032805,ENSSSCG00000032825,ENSSSCG00000027589,ENSSSCG00000037454,ENSSSCG00000031416,ENSSSCG00000027732,ENSSSCG00000031516,ENSSSCG00000026287,ENSSSCG00000035556,ENSSSCG00000035439,ENSSSCG00000024158	12	74	1373	14416	1.70264	0.0461217	0.305446
A09150	Organismal Systems	KEGG	A	ENSSSCG00000032805,ENSSSCG00000012862,ENSSSCG00000012836,ENSSSCG00000037454,ENSSSCG00000031513,ENSSSCG00000035556,ENSSSCG00000035439,ENSSSCG00000030888,ENSSSCG00000036003,ENSSSCG00000039767,ENSSSCG00000040951,ENSSSCG00000039556,ENSSSCG00000012851,ENSSSCG00000012841,ENSSSCG00000031487,ENSSSCG00000026287,ENSSSCG00000040793,ENSSSCG00000039243,ENSSSCG00000032825,ENSSSCG00000027589,ENSSSCG00000033043,…	29	74	4252	14416	1.32867	0.0466181	0.305446
B09155	Excretory system	KEGG	B	ENSSSCG00000012836,ENSSSCG00000031513,ENSSSCG00000033740	3	74	157	14416	3.7225	0.0468802	0.305446
B09143	Cell growth and death	KEGG	B	ENSSSCG00000040793,ENSSSCG00000030888,ENSSSCG00000012843,ENSSSCG00000040461,ENSSSCG00000033740,ENSSSCG00000031513,ENSSSCG00000037900	7	74	646	14416	2.11095	0.0474853	0.305446
map99974	Translation	KEGG	C	ENSSSCG00000032010	1	74	10	14416	19.4811	0.0501775	0.31427
map05225	Hepatocellular carcinoma	KEGG	C	ENSSSCG00000031513,ENSSSCG00000035293,ENSSSCG00000037900	3	74	166	14416	3.52068	0.0537143	0.320994
map04622	RIG -I -like receptor signaling pathway	KEGG	C	ENSSSCG00000030888,ENSSSCG00000012853	2	74	75	14416	5.19495	0.0567328	0.320994
map05214	Glioma	KEGG	C	ENSSSCG00000031513,ENSSSCG00000037900	2	74	75	14416	5.19495	0.0567328	0.320994
map02000	Transporters	KEGG	C	ENSSSCG00000012862,ENSSSCG00000012855,ENSSSCG00000032591,ENSSSCG00000014565,ENSSSCG00000012844,ENSSSCG00000032436,ENSSSCG00000033809	7	74	674	14416	2.02326	0.0572096	0.320994
B09156	Nervous system	KEGG	B	ENSSSCG00000039767,ENSSSCG00000012836,ENSSSCG00000039556,ENSSSCG00000033043,ENSSSCG00000031513,ENSSSCG00000012851	6	74	539	14416	2.16858	0.0581581	0.320994
map05161	Hepatitis B	KEGG	C	ENSSSCG00000030888,ENSSSCG00000031513,ENSSSCG00000012853	3	74	173	14416	3.37822	0.0593434	0.320994
map05220	Chronic myeloid leukemia	KEGG	C	ENSSSCG00000031513,ENSSSCG00000037900	2	74	79	14416	4.93192	0.0621774	0.321885
map04115	p53 signaling pathway	KEGG	C	ENSSSCG00000037900,ENSSSCG00000012843	2	74	80	14416	4.87027	0.0635655	0.321885
map05212	Pancreatic cancer	KEGG	C	ENSSSCG00000031513,ENSSSCG00000037900	2	74	80	14416	4.87027	0.0635655	0.321885
map04662	B cell receptor signaling pathway	KEGG	C	ENSSSCG00000031513,ENSSSCG00000039243	2	74	84	14416	4.63835	0.0692218	0.343225
map05162	Measles	KEGG	C	ENSSSCG00000030888,ENSSSCG00000012853,ENSSSCG00000037900	3	74	196	14416	2.9818	0.079684	0.359559
map04211	Longevity regulating pathway	KEGG	C	ENSSSCG00000031513,ENSSSCG00000033740	2	74	92	14416	4.23502	0.0810035	0.359559
map05210	Colorectal cancer	KEGG	C	ENSSSCG00000031513,ENSSSCG00000037900	2	74	92	14416	4.23502	0.0810035	0.359559
map01522	Endocrine resistance	KEGG	C	ENSSSCG00000031513,ENSSSCG00000037900	2	74	92	14416	4.23502	0.0810035	0.359559
map05152	Tuberculosis	KEGG	C	ENSSSCG00000031487,ENSSSCG00000030888,ENSSSCG00000040793	3	74	198	14416	2.95168	0.0815807	0.359559
map05203	Viral carcinogenesis	KEGG	C	ENSSSCG00000031513,ENSSSCG00000012853,ENSSSCG00000037900	3	74	198	14416	2.95168	0.0815807	0.359559
map04914	Progesterone -mediated oocyte maturation	KEGG	C	ENSSSCG00000031513,ENSSSCG00000033740	2	74	94	14416	4.14491	0.0840405	0.363666
B09157	Sensory system	KEGG	B	ENSSSCG00000036003,ENSSSCG00000032805,ENSSSCG00000032825,ENSSSCG00000027589,ENSSSCG00000037454,ENSSSCG00000031416,ENSSSCG00000027732,ENSSSCG00000031516,ENSSSCG00000026287,ENSSSCG00000035556,ENSSSCG00000035439,ENSSSCG00000024158	12	74	1545	14416	1.51309	0.0941441	0.400112
map04725	Cholinergic synapse	KEGG	C	ENSSSCG00000031513,ENSSSCG00000039556	2	74	104	14416	3.74636	0.0997237	0.41639
map00100	Steroid biosynthesis	KEGG	C	ENSSSCG00000021181	1	74	23	14416	8.47004	0.111711	0.432408
map04625	C -type lectin receptor signaling pathway	KEGG	C	ENSSSCG00000031487,ENSSSCG00000031513	2	74	112	14416	3.47876	0.112811	0.432408
map04620	Toll -like receptor signaling pathway	KEGG	C	ENSSSCG00000030888,ENSSSCG00000012853	2	74	112	14416	3.47876	0.112811	0.432408
map04933	AGE -RAGE signaling pathway in diabetic complications	KEGG	C	ENSSSCG00000031513,ENSSSCG00000037900	2	74	113	14416	3.44798	0.114477	0.432408
map04972	Pancreatic secretion	KEGG	C	ENSSSCG00000039556,ENSSSCG00000040951	2	74	114	14416	3.41773	0.11615	0.432408
map00790	Folate biosynthesis	KEGG	C	ENSSSCG00000039767	1	74	24	14416	8.11712	0.116278	0.432408
map00360	Phenylalanine metabolism	KEGG	C	ENSSSCG00000039767	1	74	24	14416	8.11712	0.116278	0.432408
B09176	Drug resistance: antineoplastic	KEGG	B	ENSSSCG00000030888,ENSSSCG00000031513,ENSSSCG00000037900	3	74	235	14416	2.48695	0.119995	0.435691
map04950	Maturity onset diabetes of the young	KEGG	C	ENSSSCG00000033740	1	74	25	14416	7.79243	0.120822	0.435691
map05163	Human cytomegalovirus infection	KEGG	C	ENSSSCG00000030888,ENSSSCG00000031513,ENSSSCG00000037900	3	74	238	14416	2.4556	0.123364	0.438219
B09161	Cancer: overview	KEGG	B	ENSSSCG00000031769,ENSSSCG00000030888,ENSSSCG00000012853,ENSSSCG00000035293,ENSSSCG00000012871,ENSSSCG00000031513,ENSSSCG00000012872,ENSSSCG00000012870,ENSSSCG00000037900	9	74	1144	14416	1.5326	0.130487	0.44523
map04152	AMPK signaling pathway	KEGG	C	ENSSSCG00000033740,ENSSSCG00000037900	2	74	123	14416	3.16766	0.131477	0.44523
map04071	Sphingolipid signaling pathway	KEGG	C	ENSSSCG00000031513,ENSSSCG00000040793	2	74	123	14416	3.16766	0.131477	0.44523
map04320	Dorso -ventral axis formation	KEGG	C	ENSSSCG00000031513	1	74	28	14416	6.95753	0.134316	0.44523
map04919	Thyroid hormone signaling pathway	KEGG	C	ENSSSCG00000031513,ENSSSCG00000037900	2	74	127	14416	3.06789	0.138433	0.44523
map04728	Dopaminergic synapse	KEGG	C	ENSSSCG00000039767,ENSSSCG00000012851	2	74	127	14416	3.06789	0.138433	0.44523
map04110	Cell cycle	KEGG	C	ENSSSCG00000040461,ENSSSCG00000037900	2	74	127	14416	3.06789	0.138433	0.44523
map04371	Apelin signaling pathway	KEGG	C	ENSSSCG00000031513,ENSSSCG00000037900	2	74	134	14416	2.90762	0.150795	0.469787
map04915	Estrogen signaling pathway	KEGG	C	ENSSSCG00000031513,ENSSSCG00000040793	2	74	134	14416	2.90762	0.150795	0.469787
map00760	Nicotinate and nicotinamide metabolism	KEGG	C	ENSSSCG00000012859	1	74	32	14416	6.08784	0.15199	0.469787
map00030	Pentose phosphate pathway	KEGG	C	ENSSSCG00000012847	1	74	34	14416	5.72973	0.160693	0.49032
map04030	G protein -coupled receptors	KEGG	C	ENSSSCG00000036003,ENSSSCG00000032805,ENSSSCG00000032825,ENSSSCG00000027589,ENSSSCG00000037454,ENSSSCG00000031416,ENSSSCG00000012851,ENSSSCG00000027732,ENSSSCG00000031516,ENSSSCG00000026287,ENSSSCG00000035556,ENSSSCG00000035439	12	74	1719	14416	1.35994	0.166465	0.491407
map04910	Insulin signaling pathway	KEGG	C	ENSSSCG00000031513,ENSSSCG00000033740	2	74	143	14416	2.72463	0.166997	0.491407
map04392	Hippo signaling pathway - multiple species	KEGG	C	ENSSSCG00000037847	1	74	36	14416	5.41141	0.169308	0.491407
map04215	Apoptosis - multiple species	KEGG	C	ENSSSCG00000030888	1	74	36	14416	5.41141	0.169308	0.491407
map00350	Tyrosine metabolism	KEGG	C	ENSSSCG00000039767	1	74	38	14416	5.1266	0.177836	0.5024
map04921	Oxytocin signaling pathway	KEGG	C	ENSSSCG00000031513,ENSSSCG00000037900	2	74	152	14416	2.5633	0.183489	0.5024
map04218	Cellular senescence	KEGG	C	ENSSSCG00000031513,ENSSSCG00000037900	2	74	153	14416	2.54655	0.185336	0.5024
map04040	Ion channels	KEGG	C	ENSSSCG00000024569,ENSSSCG00000039556,ENSSSCG00000024158	3	74	289	14416	2.02226	0.18535	0.5024
map04072	Phospholipase D signaling pathway	KEGG	C	ENSSSCG00000031513,ENSSSCG00000033740	2	74	155	14416	2.51369	0.18904	0.5024
map05034	Alcoholism	KEGG	C	ENSSSCG00000031513,ENSSSCG00000039767	2	74	157	14416	2.48167	0.192754	0.5024
A09140	Cellular Processes	KEGG	A	ENSSSCG00000031769,ENSSSCG00000030888,ENSSSCG00000012843,ENSSSCG00000012836,ENSSSCG00000040461,ENSSSCG00000033740,ENSSSCG00000012871,ENSSSCG00000031513,ENSSSCG00000012872,ENSSSCG00000012870,ENSSSCG00000037900,ENSSSCG00000040793	12	74	1772	14416	1.31926	0.193068	0.5024
map04930	Type II diabetes mellitus	KEGG	C	ENSSSCG00000033740	1	74	44	14416	4.42752	0.202905	0.5024
map04150	mTOR signaling pathway	KEGG	C	ENSSSCG00000031513,ENSSSCG00000033740	2	74	164	14416	2.37574	0.205827	0.5024
map00970	Aminoacyl -tRNA biosynthesis	KEGG	C	ENSSSCG00000012857	1	74	45	14416	4.32913	0.207009	0.5024
map03050	Proteasome	KEGG	C	ENSSSCG00000011494	1	74	45	14416	4.32913	0.207009	0.5024
map00513	Various types of N -glycan biosynthesis	KEGG	C	ENSSSCG00000033780	1	74	45	14416	4.32913	0.207009	0.5024
map04630	Jak -STAT signaling pathway	KEGG	C	ENSSSCG00000031513,ENSSSCG00000037900	2	74	165	14416	2.36134	0.207703	0.5024
map04390	Hippo signaling pathway	KEGG	C	ENSSSCG00000037847,ENSSSCG00000037900	2	74	166	14416	2.34712	0.209581	0.5024
map04530	Tight junction	KEGG	C	ENSSSCG00000031769,ENSSSCG00000037900	2	74	166	14416	2.34712	0.209581	0.5024
B09192	Unclassified: genetic information processing	KEGG	B	ENSSSCG00000032010	1	74	46	14416	4.23502	0.211092	0.5024
map04340	Hedgehog signaling pathway	KEGG	C	ENSSSCG00000037900	1	74	46	14416	4.23502	0.211092	0.5024
map04624	Toll and Imd signaling pathway	KEGG	C	ENSSSCG00000030888	1	74	46	14416	4.23502	0.211092	0.5024
map04913	Ovarian steroidogenesis	KEGG	C	ENSSSCG00000033740	1	74	49	14416	3.97573	0.223218	0.518223
map05030	Cocaine addiction	KEGG	C	ENSSSCG00000039767	1	74	49	14416	3.97573	0.223218	0.518223
B09149	Aging	KEGG	B	ENSSSCG00000031513,ENSSSCG00000033740	2	74	174	14416	2.2392	0.224665	0.518223
map04621	NOD -like receptor signaling pathway	KEGG	C	ENSSSCG00000030888,ENSSSCG00000012853	2	74	176	14416	2.21376	0.22845	0.518223
map04979	Cholesterol metabolism	KEGG	C	ENSSSCG00000012862	1	74	51	14416	3.81982	0.2312	0.518223
A09160	Human Diseases	KEGG	A	ENSSSCG00000031769,ENSSSCG00000040035,ENSSSCG00000030888,ENSSSCG00000039767,ENSSSCG00000011494,ENSSSCG00000039243,ENSSSCG00000012853,ENSSSCG00000012836,ENSSSCG00000035293,ENSSSCG00000039556,ENSSSCG00000033740,ENSSSCG00000012871,ENSSSCG00000031513,ENSSSCG00000012872,ENSSSCG00000012870,ENSSSCG00000031487,ENSSSCG00000037900,ENSSSCG00000040793	18	74	2926	14416	1.19843	0.231959	0.518223
map05206	MicroRNAs in cancer	KEGG	C	ENSSSCG00000031513,ENSSSCG00000037900	2	74	179	14416	2.17666	0.234137	0.518223
map04961	Endocrine and other factor -regulated calcium reabsorption	KEGG	C	ENSSSCG00000012836	1	74	52	14416	3.74636	0.23516	0.518223
map04031	GTP -binding proteins	KEGG	C	ENSSSCG00000023933,ENSSSCG00000031513	2	74	182	14416	2.14078	0.239833	0.523672
map05164	Influenza A	KEGG	C	ENSSSCG00000030888,ENSSSCG00000012853	2	74	187	14416	2.08354	0.249342	0.537368
map05165	Human papillomavirus infection	KEGG	C	ENSSSCG00000030888,ENSSSCG00000031513,ENSSSCG00000037900	3	74	338	14416	1.72909	0.250994	0.537368
map04370	VEGF signaling pathway	KEGG	C	ENSSSCG00000031513	1	74	57	14416	3.41773	0.254662	0.537368
B09174	Infectious disease: parasitic	KEGG	B	ENSSSCG00000040035,ENSSSCG00000030888,ENSSSCG00000039243	3	74	341	14416	1.71388	0.255137	0.537368
map01007	Amino acid related enzymes	KEGG	C	ENSSSCG00000012857	1	74	60	14416	3.24685	0.266127	0.542088
map04730	Long -term depression	KEGG	C	ENSSSCG00000031513	1	74	60	14416	3.24685	0.266127	0.542088
map05110	Vibrio cholerae infection	KEGG	C	ENSSSCG00000039556	1	74	60	14416	3.24685	0.266127	0.542088
map04510	Focal adhesion	KEGG	C	ENSSSCG00000031513,ENSSSCG00000037900	2	74	196	14416	1.98787	0.266489	0.542088
B09171	Infectious disease: bacterial	KEGG	B	ENSSSCG00000031769,ENSSSCG00000030888,ENSSSCG00000039556,ENSSSCG00000031487,ENSSSCG00000040793	5	74	679	14416	1.43454	0.269121	0.542803
map04929	GnRH secretion	KEGG	C	ENSSSCG00000031513	1	74	63	14416	3.09224	0.277418	0.54846
map00561	Glycerolipid metabolism	KEGG	C	ENSSSCG00000012841	1	74	63	14416	3.09224	0.277418	0.54846
B09132	Signal transduction	KEGG	B	ENSSSCG00000030888,ENSSSCG00000012843,ENSSSCG00000035293,ENSSSCG00000037847,ENSSSCG00000033740,ENSSSCG00000012871,ENSSSCG00000031513,ENSSSCG00000012872,ENSSSCG00000012870,ENSSSCG00000032911,ENSSSCG00000037900,ENSSSCG00000040793	12	74	1924	14416	1.21504	0.279308	0.54846
map04720	Long -term potentiation	KEGG	C	ENSSSCG00000031513	1	74	64	14416	3.04392	0.281144	0.54846
map04214	Apoptosis - fly	KEGG	C	ENSSSCG00000031513	1	74	65	14416	2.99709	0.28485	0.550931
map05031	Amphetamine addiction	KEGG	C	ENSSSCG00000039767	1	74	66	14416	2.95168	0.288538	0.550931
map03010	Ribosome	KEGG	C	ENSSSCG00000012842,ENSSSCG00000038364	2	74	208	14416	1.87318	0.289354	0.550931
map04137	Mitophagy - animal	KEGG	C	ENSSSCG00000031513	1	74	68	14416	2.86486	0.295857	0.551346
B09108	Metabolism of cofactors and vitamins	KEGG	B	ENSSSCG00000039767,ENSSSCG00000012859	2	74	213	14416	1.82921	0.298865	0.551346
map04664	Fc epsilon RI signaling pathway	KEGG	C	ENSSSCG00000031513	1	74	70	14416	2.78301	0.303102	0.551346
map05230	Central carbon metabolism in cancer	KEGG	C	ENSSSCG00000031513	1	74	70	14416	2.78301	0.303102	0.551346
B09122	Translation	KEGG	B	ENSSSCG00000012842,ENSSSCG00000012857,ENSSSCG00000038364,ENSSSCG00000011491	4	74	546	14416	1.42719	0.307644	0.551346
map05130	Pathogenic Escherichia coli infection	KEGG	C	ENSSSCG00000031769,ENSSSCG00000030888	2	74	218	14416	1.78726	0.308358	0.551346
map04623	Cytosolic DNA -sensing pathway	KEGG	C	ENSSSCG00000012853	1	74	72	14416	2.70571	0.310273	0.551346
map05211	Renal cell carcinoma	KEGG	C	ENSSSCG00000031513	1	74	72	14416	2.70571	0.310273	0.551346
B09164	Neurodegenerative disease	KEGG	B	ENSSSCG00000012836,ENSSSCG00000030888,ENSSSCG00000039767	3	74	381	14416	1.53394	0.311118	0.551346
map01524	Platinum drug resistance	KEGG	C	ENSSSCG00000030888	1	74	73	14416	2.66864	0.313831	0.551346
map05131	Shigellosis	KEGG	C	ENSSSCG00000031769	1	74	74	14416	2.63258	0.317371	0.551346
map04971	Gastric acid secretion	KEGG	C	ENSSSCG00000039556	1	74	74	14416	2.63258	0.317371	0.551346
map03051	Proteasome	KEGG	C	ENSSSCG00000011494	1	74	78	14416	2.49757	0.331353	0.571384
B09103	Lipid metabolism	KEGG	B	ENSSSCG00000037427,ENSSSCG00000021181,ENSSSCG00000012841	3	74	397	14416	1.47212	0.333707	0.571384
A09130	Environmental Information Processing	KEGG	A	ENSSSCG00000030888,ENSSSCG00000012843,ENSSSCG00000035293,ENSSSCG00000037847,ENSSSCG00000040951,ENSSSCG00000033740,ENSSSCG00000012871,ENSSSCG00000031513,ENSSSCG00000012872,ENSSSCG00000012851,ENSSSCG00000012870,ENSSSCG00000032911,ENSSSCG00000037900,ENSSSCG00000040793	14	74	2389	14416	1.14163	0.338435	0.575339
map05100	Bacterial invasion of epithelial cells	KEGG	C	ENSSSCG00000031769	1	74	82	14416	2.37574	0.345051	0.580847
map04721	Synaptic vesicle cycle	KEGG	C	ENSSSCG00000012836	1	74	84	14416	2.31918	0.351797	0.580847
map04012	ErbB signaling pathway	KEGG	C	ENSSSCG00000031513	1	74	85	14416	2.29189	0.355143	0.580847
map01521	EGFR tyrosine kinase inhibitor resistance	KEGG	C	ENSSSCG00000031513	1	74	86	14416	2.26524	0.358473	0.580847
map04391	Hippo signaling pathway - fly	KEGG	C	ENSSSCG00000037847	1	74	86	14416	2.26524	0.358473	0.580847
map04714	Thermogenesis	KEGG	C	ENSSSCG00000031513,ENSSSCG00000012841	2	74	246	14416	1.58383	0.360961	0.580847
map04911	Insulin secretion	KEGG	C	ENSSSCG00000033740	1	74	87	14416	2.2392	0.361786	0.580847
map04540	Gap junction	KEGG	C	ENSSSCG00000031513	1	74	87	14416	2.2392	0.361786	0.580847
map03011	Ribosome	KEGG	C	ENSSSCG00000012842,ENSSSCG00000038364	2	74	248	14416	1.57105	0.36467	0.580847
map04912	GnRH signaling pathway	KEGG	C	ENSSSCG00000031513	1	74	90	14416	2.16456	0.371624	0.580847
B09165	Substance dependence	KEGG	B	ENSSSCG00000031513,ENSSSCG00000039767	2	74	252	14416	1.54612	0.372064	0.580847
map04974	Protein digestion and absorption	KEGG	C	ENSSSCG00000039556	1	74	91	14416	2.14078	0.374869	0.580847
map04144	Endocytosis	KEGG	C	ENSSSCG00000012836,ENSSSCG00000031513	2	74	254	14416	1.53394	0.375748	0.580847
map05170	Human immunodeficiency virus 1 infection	KEGG	C	ENSSSCG00000030888,ENSSSCG00000031513	2	74	257	14416	1.51604	0.381259	0.580847
map05222	Small cell lung cancer	KEGG	C	ENSSSCG00000037900	1	74	93	14416	2.09474	0.381312	0.580847
map04976	Bile secretion	KEGG	C	ENSSSCG00000040951	1	74	93	14416	2.09474	0.381312	0.580847
map04657	IL -17 signaling pathway	KEGG	C	ENSSSCG00000030888	1	74	94	14416	2.07246	0.384508	0.580847
B09152	Endocrine system	KEGG	B	ENSSSCG00000040793,ENSSSCG00000039767,ENSSSCG00000033740,ENSSSCG00000031513,ENSSSCG00000012841,ENSSSCG00000037900	6	74	976	14416	1.19761	0.385756	0.580847
map05231	Choline metabolism in cancer	KEGG	C	ENSSSCG00000031513	1	74	96	14416	2.02928	0.390852	0.580847
map04361	Axon regeneration	KEGG	C	ENSSSCG00000032911	1	74	97	14416	2.00836	0.394	0.580847
map05166	Human T -cell leukemia virus 1 infection	KEGG	C	ENSSSCG00000031513,ENSSSCG00000037900	2	74	265	14416	1.47027	0.395857	0.580847
map04940	Type I diabetes mellitus	KEGG	C	ENSSSCG00000033740	1	74	98	14416	1.98787	0.397132	0.580847
map04013	MAPK signaling pathway - fly	KEGG	C	ENSSSCG00000031513	1	74	99	14416	1.96779	0.400248	0.580847
map05144	Malaria	KEGG	C	ENSSSCG00000039243	1	74	99	14416	1.96779	0.400248	0.580847
map04916	Melanogenesis	KEGG	C	ENSSSCG00000031513	1	74	101	14416	1.92882	0.406432	0.586247
map00564	Glycerophospholipid metabolism	KEGG	C	ENSSSCG00000037427	1	74	102	14416	1.90991	0.4095	0.587114
map04726	Serotonergic synapse	KEGG	C	ENSSSCG00000031513	1	74	104	14416	1.87318	0.41559	0.592278
map04050	Cytokine receptors	KEGG	C	ENSSSCG00000024389	1	74	105	14416	1.85534	0.418612	0.593033
map04724	Glutamatergic synapse	KEGG	C	ENSSSCG00000033043	1	74	107	14416	1.82066	0.424609	0.59797
map04091	Lectins	KEGG	C	ENSSSCG00000012837	1	74	110	14416	1.77101	0.43349	0.603619
map04931	Insulin resistance	KEGG	C	ENSSSCG00000033740	1	74	112	14416	1.73938	0.439336	0.603619
map99992	Structural proteins	KEGG	C	ENSSSCG00000033880	1	74	113	14416	1.72399	0.442237	0.603619
B09154	Digestive system	KEGG	B	ENSSSCG00000012862,ENSSSCG00000039556,ENSSSCG00000040951	3	74	478	14416	1.22266	0.446506	0.603619
map04935	Growth hormone synthesis, secretion and action	KEGG	C	ENSSSCG00000031513	1	74	115	14416	1.69401	0.447993	0.603619
map04066	HIF -1 signaling pathway	KEGG	C	ENSSSCG00000033740	1	74	116	14416	1.6794	0.45085	0.603619
B09193	Unclassified: signaling and cellular processes	KEGG	B	ENSSSCG00000033880,ENSSSCG00000012854	2	74	298	14416	1.30746	0.454333	0.603619
map04812	Cytoskeleton proteins	KEGG	C	ENSSSCG00000031903,ENSSSCG00000033260,ENSSSCG00000031769	3	74	485	14416	1.20502	0.455971	0.603619
map05146	Amoebiasis	KEGG	C	ENSSSCG00000040035	1	74	118	14416	1.65094	0.456519	0.603619
map04668	TNF signaling pathway	KEGG	C	ENSSSCG00000030888	1	74	118	14416	1.65094	0.456519	0.603619
map04114	Oocyte meiosis	KEGG	C	ENSSSCG00000033740	1	74	118	14416	1.65094	0.456519	0.603619
map05416	Viral myocarditis	KEGG	C	ENSSSCG00000037900	1	74	120	14416	1.62342	0.46213	0.607663
map04722	Neurotrophin signaling pathway	KEGG	C	ENSSSCG00000031513	1	74	121	14416	1.61001	0.464914	0.607965
map04131	Membrane trafficking	KEGG	C	ENSSSCG00000031769,ENSSSCG00000040035,ENSSSCG00000012862,ENSSSCG00000012836,ENSSSCG00000037337,ENSSSCG00000012848,ENSSSCG00000031513,ENSSSCG00000023537	8	74	1448	14416	1.0763	0.468965	0.60991
map04650	Natural killer cell mediated cytotoxicity	KEGG	C	ENSSSCG00000031513	1	74	126	14416	1.54612	0.478623	0.619089
map04926	Relaxin signaling pathway	KEGG	C	ENSSSCG00000031513	1	74	127	14416	1.53394	0.481323	0.619216
map05235	PD -L1 expression and PD -1 checkpoint pathway in cancer	KEGG	C	ENSSSCG00000031513	1	74	130	14416	1.49854	0.48934	0.626145
map04080	Neuroactive ligand -receptor interaction	KEGG	C	ENSSSCG00000012851,ENSSSCG00000040951	2	74	332	14416	1.17356	0.511157	0.650564
map04515	Cell adhesion molecules	KEGG	C	ENSSSCG00000012852	1	74	140	14416	1.39151	0.515192	0.652211
map04142	Lysosome	KEGG	C	ENSSSCG00000040793	1	74	145	14416	1.34352	0.527629	0.660097
map04660	T cell receptor signaling pathway	KEGG	C	ENSSSCG00000031513	1	74	147	14416	1.32524	0.532515	0.660097
map04550	Signaling pathways regulating pluripotency of stem cells	KEGG	C	ENSSSCG00000031513	1	74	147	14416	1.32524	0.532515	0.660097
map04261	Adrenergic signaling in cardiomyocytes	KEGG	C	ENSSSCG00000039556	1	74	147	14416	1.32524	0.532515	0.660097
B09159	Environmental adaptation	KEGG	B	ENSSSCG00000031513,ENSSSCG00000012841	2	74	348	14416	1.1196	0.536561	0.661665
map05012	Parkinson disease	KEGG	C	ENSSSCG00000039767	1	74	151	14416	1.29014	0.542139	0.665098
B09144	Cellular community - eukaryotes	KEGG	B	ENSSSCG00000031769,ENSSSCG00000031513,ENSSSCG00000037900	3	74	557	14416	1.04925	0.549008	0.66692
map04934	Cushing syndrome	KEGG	C	ENSSSCG00000037900	1	74	154	14416	1.26501	0.549228	0.66692
map05142	Chagas disease (American trypanosomiasis)	KEGG	C	ENSSSCG00000030888	1	74	156	14416	1.24879	0.553894	0.668574
map04064	NF -kappa B signaling pathway	KEGG	C	ENSSSCG00000012843	1	74	157	14416	1.24083	0.556209	0.668574
map99995	Signaling proteins	KEGG	C	ENSSSCG00000012854	1	74	159	14416	1.22523	0.560803	0.670709
B09167	Endocrine and metabolic disease	KEGG	B	ENSSSCG00000033740,ENSSSCG00000031513,ENSSSCG00000037900	3	74	570	14416	1.02532	0.564834	0.672153
B09141	Transport and catabolism	KEGG	B	ENSSSCG00000033740,ENSSSCG00000012836,ENSSSCG00000031513,ENSSSCG00000040793	4	74	775	14416	1.00548	0.568065	0.672634
map03016	Transfer RNA biogenesis	KEGG	C	ENSSSCG00000012857	1	74	167	14416	1.16653	0.578717	0.678648
map04022	cGMP -PKG signaling pathway	KEGG	C	ENSSSCG00000033740	1	74	169	14416	1.15273	0.583081	0.678648
map03013	RNA transport	KEGG	C	ENSSSCG00000011491	1	74	169	14416	1.15273	0.583081	0.678648
map04310	Wnt signaling pathway	KEGG	C	ENSSSCG00000037900	1	74	170	14416	1.14595	0.585247	0.678648
map04932	Non -alcoholic fatty liver disease (NAFLD)	KEGG	C	ENSSSCG00000033740	1	74	171	14416	1.13924	0.587401	0.678648
B09158	Development and regeneration	KEGG	B	ENSSSCG00000031513,ENSSSCG00000032911	2	74	390	14416	0.99903	0.598923	0.68665
map04062	Chemokine signaling pathway	KEGG	C	ENSSSCG00000031513	1	74	177	14416	1.10063	0.600098	0.68665
B09172	Infectious disease: viral	KEGG	B	ENSSSCG00000030888,ENSSSCG00000011494,ENSSSCG00000039243,ENSSSCG00000012853,ENSSSCG00000031513,ENSSSCG00000037900	6	74	1226	14416	0.953397	0.609492	0.694063
map04217	Necroptosis	KEGG	C	ENSSSCG00000030888	1	74	185	14416	1.05303	0.616429	0.698619
map04360	Axon guidance	KEGG	C	ENSSSCG00000031513	1	74	188	14416	1.03623	0.622381	0.702023
map05010	Alzheimer disease	KEGG	C	ENSSSCG00000030888	1	74	192	14416	1.01464	0.630177	0.707463
map05168	Herpes simplex virus 1 infection	KEGG	C	ENSSSCG00000030888,ENSSSCG00000012853	2	74	427	14416	0.912463	0.64857	0.724693
B09151	Immune system	KEGG	B	ENSSSCG00000030888,ENSSSCG00000012853,ENSSSCG00000039243,ENSSSCG00000031513,ENSSSCG00000031487	5	74	1071	14416	0.909481	0.651749	0.724842
A09190	Not Included in Pathway or Brite	KEGG	A	ENSSSCG00000033880,ENSSSCG00000012854,ENSSSCG00000032010	3	74	652	14416	0.896369	0.656712	0.726965
map04090	CD molecules	KEGG	C	ENSSSCG00000012840,ENSSSCG00000039243	2	74	437	14416	0.891583	0.661141	0.728479
map05016	Huntington disease	KEGG	C	ENSSSCG00000012836	1	74	212	14416	0.918919	0.666837	0.731369
map03019	Messenger RNA biogenesis	KEGG	C	ENSSSCG00000012850,ENSSSCG00000011491	2	74	452	14416	0.861995	0.679331	0.741655
map01003	Glycosyltransferases	KEGG	C	ENSSSCG00000033780	1	74	224	14416	0.869691	0.687086	0.746697
map01009	Protein phosphatases and associated proteins	KEGG	C	ENSSSCG00000029723,ENSSSCG00000032911	2	74	462	14416	0.843337	0.691018	0.747556
B09107	Glycan biosynthesis and metabolism	KEGG	B	ENSSSCG00000033780	1	74	265	14416	0.735135	0.747533	0.805035
A09100	Metabolism	KEGG	A	ENSSSCG00000012847,ENSSSCG00000037427,ENSSSCG00000039767,ENSSSCG00000012859,ENSSSCG00000021181,ENSSSCG00000012841,ENSSSCG00000033780	7	74	1651	14416	0.82597	0.757956	0.812583
B09153	Circulatory system	KEGG	B	ENSSSCG00000039556	1	74	283	14416	0.688377	0.770282	0.822095
B09105	Amino acid metabolism	KEGG	B	ENSSSCG00000039767	1	74	307	14416	0.634563	0.797497	0.847341
A09120	Genetic Information Processing	KEGG	A	ENSSSCG00000011494,ENSSSCG00000038364,ENSSSCG00000011491,ENSSSCG00000012842,ENSSSCG00000012857	5	74	1346	14416	0.723666	0.832607	0.880713
B09166	Cardiovascular disease	KEGG	B	ENSSSCG00000037900	1	74	359	14416	0.542648	0.846023	0.890944
B09101	Carbohydrate metabolism	KEGG	B	ENSSSCG00000012847	1	74	374	14416	0.520885	0.857749	0.898475
map03041	Spliceosome	KEGG	C	ENSSSCG00000011491	1	74	378	14416	0.515373	0.860724	0.898475
B09123	Folding, sorting and degradation	KEGG	B	ENSSSCG00000011494	1	74	483	14416	0.403335	0.920208	0.956373
map01001	Protein kinases	KEGG	C	ENSSSCG00000037337	1	74	499	14416	0.390402	0.926728	0.958962
B09133	Signaling molecules and interaction	KEGG	B	ENSSSCG00000012851,ENSSSCG00000040951	2	74	857	14416	0.454634	0.939572	0.968044
map03021	Transcription machinery	KEGG	C	ENSSSCG00000011493	1	74	569	14416	0.342374	0.949597	0.973331
map03036	Chromosome and associated proteins	KEGG	C	ENSSSCG00000037337,ENSSSCG00000011493,ENSSSCG00000012856	3	74	1204	14416	0.485409	0.952883	0.973331
B09181	Protein families: metabolism	KEGG	B	ENSSSCG00000029723,ENSSSCG00000032911,ENSSSCG00000037337,ENSSSCG00000033780,ENSSSCG00000012857,ENSSSCG00000040793	6	74	2022	14416	0.578074	0.958064	0.974441
map01002	Peptidases and inhibitors	KEGG	C	ENSSSCG00000040793	1	74	647	14416	0.301099	0.966854	0.979197
A09180	Brite Hierarchies	KEGG	A	ENSSSCG00000032805,ENSSSCG00000031903,ENSSSCG00000012836,ENSSSCG00000012862,ENSSSCG00000012855,ENSSSCG00000032591,ENSSSCG00000012848,ENSSSCG00000012871,ENSSSCG00000037454,ENSSSCG00000031513,ENSSSCG00000037337,ENSSSCG00000012856,ENSSSCG00000032911,ENSSSCG00000012840,ENSSSCG00000035556,ENSSSCG00000035439,ENSSSCG00000036003,ENSSSCG00000038364,ENSSSCG00000039556,ENSSSCG00000012851,ENSSSCG00000033780,…	56	74	12042	14416	0.905946	0.971528	0.979761
map03000	Transcription factors	KEGG	C	ENSSSCG00000012853,ENSSSCG00000033507	2	74	1057	14416	0.368611	0.975771	0.979888
B09182	Protein families: genetic information processing	KEGG	B	ENSSSCG00000031769,ENSSSCG00000011493,ENSSSCG00000040035,ENSSSCG00000011494,ENSSSCG00000012853,ENSSSCG00000012862,ENSSSCG00000012836,ENSSSCG00000038364,ENSSSCG00000011491,ENSSSCG00000037337,ENSSSCG00000012848,ENSSSCG00000012856,ENSSSCG00000031513,ENSSSCG00000012850,ENSSSCG00000023537,ENSSSCG00000012842,ENSSSCG00000012857,ENSSSCG00000033507	18	74	6435	14416	0.544925	0.999913	0.999913
