# Supplementary material for: A genome-wide association study identified candidate regions and genes for commercial traits in a Landrace population
Source: Front Genet. 2025 Jan 6;15:1505197. doi: 10.3389/fgene.2024.1505197 (PMC11743953; doi:10.3389/fgene.2024.1505197)
Supplement: Supplementary file 5 [file Table4.xlsx]

## Sheet: Sheet1
gene_id	score	gene_name	chromosome	location	description
ENSSSCG00000039556	99.77	KCNQ1	2	2:1675304bp-1989503bp:+	potassium voltage-gated channel subfamily Q member 1 [Source:NCBI gene%3BAcc:397326]
ENSSSCG00000024158	98.99	ANO1	2	2:3200477bp-3356630bp:-	anoctamin 1 [Source:NCBI gene%3BAcc:100738137]
ENSSSCG00000033043	98.64	SHANK2	2	2:2503193bp-3013678bp:+	SH3 and multiple ankyrin repeat domains 2 [Source:NCBI gene%3BAcc:102160500]
ENSSSCG00000012856	96.84	NAP1L4	2	2:2067870bp-2117523bp:-	nucleosome assembly protein 1 like 4 [Source:NCBI gene%3BAcc:100737250]
ENSSSCG00000036180	96.75		2	2:1075336bp-1076262bp:-
ENSSSCG00000032010	96.02	RNH1	2	2:281921bp-290509bp:-	ribonuclease/angiogenin inhibitor 1 [Source:NCBI gene%3BAcc:445517]
ENSSSCG00000037451	95.37	PPFIA1	2	2:3072372bp-3165481bp:-	PTPRF interacting protein alpha 1 [Source:NCBI gene%3BAcc:100738060]
ENSSSCG00000031487	93.27	LSP1	2	2:1261674bp-1299439bp:+	lymphocyte specific protein 1 [Source:NCBI gene%3BAcc:110259215]
ENSSSCG00000012853	92.88	IRF7	2	2:371133bp-375379bp:-	interferon regulatory factor 7 [Source:NCBI gene%3BAcc:100037289]
ENSSSCG00000037900	91.89	CCND1	2	2:3620462bp-3633470bp:-	cyclin D1 [Source:NCBI gene%3BAcc:100738589]
ENSSSCG00000033068	91.68		2	2:530615bp-534561bp:-	RNA polymerase II subunit L [Source:NCBI gene%3BAcc:100511241]
ENSSSCG00000012838	88.96	TSPAN4	2	2:531840bp-550709bp:+	tetraspanin 4 [Source:NCBI gene%3BAcc:100513456]
ENSSSCG00000027617	88.21	SYNPR	13	13:44903956bp-45167638bp:+	synaptoporin [Source:NCBI gene%3BAcc:100623290]
ENSSSCG00000039243	86.6	CD81	2	2:1625551bp-1643041bp:+	CD81 molecule [Source:NCBI gene%3BAcc:780427]
ENSSSCG00000012836	86.48	AP2A2	2	2:580191bp-632663bp:+	adaptor related protein complex 2 subunit alpha 2 [Source:NCBI gene%3BAcc:100513262]
ENSSSCG00000033809	85.85	IFITM10	2	2:1166090bp-1183859bp:-	interferon induced transmembrane protein 10 [Source:NCBI gene%3BAcc:110259214]
ENSSSCG00000037337	83.66	BRSK2	2	2:896703bp-953985bp:+	BR serine/threonine kinase 2 [Source:NCBI gene%3BAcc:110259211]
ENSSSCG00000036015	82.44	TSSC4	2	2:1643006bp-1645858bp:+	tumor suppressing subtransferable candidate 4 [Source:HGNC Symbol%3BAcc:HGNC:12386]
ENSSSCG00000023537	81.91	SYT8	2	2:1247139bp-1250129bp:+	synaptotagmin 8 [Source:NCBI gene%3BAcc:100621200]
ENSSSCG00000012862	79.83	OSBPL5	2	2:2200244bp-2285854bp:-	oxysterol binding protein like 5 [Source:NCBI gene%3BAcc:100515995]
ENSSSCG00000039644	79.15	TRPM5	2	2:1647160bp-1661541bp:-	transient receptor potential cation channel subfamily M member 5 [Source:NCBI gene%3BAcc:100533558]
ENSSSCG00000033260	77.92	TNNI2	2	2:1251527bp-1254226bp:+	troponin I2%2C fast skeletal type [Source:NCBI gene%3BAcc:606751]
ENSSSCG00000035293	76.12		2	2:1469104bp-1496346bp:-	insulin like growth factor 2 [Source:NCBI gene%3BAcc:396916]
ENSSSCG00000012840	75.86	CD151	2	2:494548bp-533534bp:+	CD151 molecule (Raph blood group) [Source:NCBI gene%3BAcc:100511619]
ENSSSCG00000037847	73.13	MOB2	2	2:959469bp-993645bp:-	MOB kinase activator 2 [Source:NCBI gene%3BAcc:110259212]
ENSSSCG00000012843	72.75	PIDD1	2	2:498859bp-504942bp:-	p53-induced death domain protein 1 [Source:NCBI gene%3BAcc:102167527]
ENSSSCG00000023933	68.87	CRACR2B	2	2:518836bp-524083bp:+	calcium release activated channel regulator 2B [Source:NCBI gene%3BAcc:100511435]
ENSSSCG00000012854	66.62	RASSF7	2	2:329794bp-335622bp:+	Ras association domain family member 7 [Source:NCBI gene%3BAcc:100512884]
ENSSSCG00000035957	63.14	RF01947	2	2:1834338bp-1834532bp:+
ENSSSCG00000012837	57.84	CHID1	2	2:548601bp-570867bp:-	chitinase domain containing 1 [Source:NCBI gene%3BAcc:100511064]
ENSSSCG00000031416	55.41		1	1:263165348bp-263165920bp:-
ENSSSCG00000031769	51.96	CTTN	2	2:3031103bp-3060855bp:-	cortactin [Source:NCBI gene%3BAcc:100737993]
ENSSSCG00000033740	49.98	INS	2	2:1496842bp-1497841bp:-	insulin [Source:NCBI gene%3BAcc:397415]
ENSSSCG00000012841	46.8	PNPLA2	2	2:513062bp-518182bp:+	patatin like phospholipase domain containing 2 [Source:NCBI gene%3BAcc:100049704]
ENSSSCG00000012847	46.76	TALDO1	2	2:464005bp-475939bp:+	transaldolase 1 [Source:NCBI gene%3BAcc:100514210]
ENSSSCG00000014565	45.2		2	2:123430bp-154982bp:+	interferon-induced transmembrane protein 1 [Source:NCBI gene%3BAcc:100127358]
ENSSSCG00000012835	44.65		2	2:629678bp-658020bp:-	mucin 6%2C oligomeric mucus/gel-forming [Source:NCBI gene%3BAcc:100626121]
ENSSSCG00000012857	44.24	CARS	2	2:2128010bp-2163288bp:-	cysteinyl-tRNA synthetase [Source:NCBI gene%3BAcc:100516312]
ENSSSCG00000012855	43.88	SLC22A18	2	2:2033597bp-2058011bp:+	solute carrier family 22 member 18 [Source:NCBI gene%3BAcc:100515296]
ENSSSCG00000039767	43.81	TH	2	2:1499431bp-1506615bp:-	tyrosine hydroxylase [Source:NCBI gene%3BAcc:110259705]
ENSSSCG00000033780	41.38	B4GALNT4	2	2:192869bp-204560bp:+	beta-1%2C4-N-acetyl-galactosaminyltransferase 4 [Source:NCBI gene%3BAcc:100623649]
ENSSSCG00000012848	40.35	EPS8L2	2	2:435324bp-452629bp:+	EPS8 like 2 [Source:NCBI gene%3BAcc:110259209]
ENSSSCG00000012871	37.92	FGF19	2	2:3583027bp-3587825bp:+	fibroblast growth factor 19 [Source:NCBI gene%3BAcc:100518950]
ENSSSCG00000011494	37.7	PSMD6	13	13:45496362bp-45527331bp:-	proteasome 26S subunit%2C non-ATPase 6 [Source:NCBI gene%3BAcc:100519870]
ENSSSCG00000040793	36.09	CTSD	2	2:1184804bp-1198471bp:-	cathepsin D [Source:NCBI gene%3BAcc:494568]
ENSSSCG00000035439	35.23		1	1:263254951bp-263255886bp:-
ENSSSCG00000021597	31.84	PHLDA2	2	2:2057680bp-2058694bp:-	pleckstrin homology like domain family A member 2 [Source:NCBI gene%3BAcc:100379631]
ENSSSCG00000033344	31.77	RF01973	2	2:1384046bp-1384113bp:+
ENSSSCG00000024389	31.19	SIGIRR	2	2:221989bp-229570bp:-	single Ig and TIR domain containing [Source:NCBI gene%3BAcc:100626800]
ENSSSCG00000033507	31.08	ASCL2	2	2:1558459bp-1560112bp:-	achaete-scute family bHLH transcription factor 2 [Source:NCBI gene%3BAcc:100144467]
ENSSSCG00000037427	29.98	PTDSS2	2	2:256717bp-284199bp:+	phosphatidylserine synthase 2 [Source:NCBI gene%3BAcc:110259207]
ENSSSCG00000038921	29.64	RF01948	2	2:1834864bp-1834979bp:+
ENSSSCG00000011493	29.26		13	13:45391196bp-45508849bp:+	ataxin 7 [Source:NCBI gene%3BAcc:100519688]
ENSSSCG00000012859	29.03	NADSYN1	2	2:2334581bp-2372336bp:-	NAD synthetase 1 [Source:NCBI gene%3BAcc:100516661]
ENSSSCG00000031903	28.18	TNNT3	2	2:1299273bp-1316514bp:+	troponin T3%2C fast skeletal type [Source:NCBI gene%3BAcc:414906]
ENSSSCG00000011492	26.65	SNTN	13	13:45187411bp-45199762bp:+	sentan%2C cilia apical structure protein [Source:NCBI gene%3BAcc:100519514]
ENSSSCG00000034413	23.98	RF01950	2	2:1857845bp-1858069bp:+
ENSSSCG00000012844	23.19	SLC25A22	2	2:491291bp-499051bp:-	solute carrier family 25 member 22 [Source:NCBI gene%3BAcc:100514030]
ENSSSCG00000040035	22.83		2	2:711596bp-719372bp:+
ENSSSCG00000035407	22.22		2	2:1956465bp-1957703bp:-
ENSSSCG00000031513	21.69	HRAS	2	2:299660bp-302501bp:-	HRas proto-oncogene%2C GTPase [Source:NCBI gene%3BAcc:110259208]
ENSSSCG00000036244	20.23	PRR33	2	2:1291929bp-1297517bp:-	proline-rich protein 33-like [Source:NCBI gene%3BAcc:110259216]
ENSSSCG00000012842	18.41	RPLP2	2	2:507896bp-510700bp:+	ribosomal protein lateral stalk subunit P2 [Source:NCBI gene%3BAcc:100513643]
ENSSSCG00000036902	17.84	MRGPRG	2	2:2296527bp-2300428bp:-	MAS related GPR family member G [Source:HGNC Symbol%3BAcc:HGNC:24829]
ENSSSCG00000040297	17.81		1	1:263046292bp-263047224bp:-	olfactory receptor 1J4-like [Source:NCBI gene%3BAcc:100520823]
ENSSSCG00000027302	17.72	PKP3	2	2:214108bp-224921bp:+	plakophilin 3 [Source:NCBI gene%3BAcc:100626903]
ENSSSCG00000012846	17.43	GATD1	2	2:474296bp-480736bp:-	glutamine amidotransferase like class 1 domain containing 1 [Source:NCBI gene%3BAcc:100511802]
ENSSSCG00000038364	16.75		2	2:1346905bp-1352948bp:+	mitochondrial ribosomal protein L23 [Source:NCBI gene%3BAcc:110259217]
ENSSSCG00000030888	16.67	FADD	2	2:3185891bp-3194845bp:-	Fas associated via death domain [Source:NCBI gene%3BAcc:595129]
ENSSSCG00000035556	16.52		1	1:263085287bp-263086228bp:-	olfactory receptor 1J4-like [Source:NCBI gene%3BAcc:100521356]
ENSSSCG00000029723	15.8	PHRF1	2	2:341217bp-375429bp:+	PHD and ring finger domains 1 [Source:NCBI gene%3BAcc:100512701]
ENSSSCG00000040951	14.25		2	2:383905bp-384642bp:-	secretin [Source:NCBI gene%3BAcc:397464]
ENSSSCG00000012872	12.88	FGF3	2	2:3489208bp-3499055bp:+	fibroblast growth factor 3 [Source:NCBI gene%3BAcc:100519127]
ENSSSCG00000012845	10.64	CEND1	2	2:487819bp-490699bp:-	cell cycle exit and neuronal differentiation 1 [Source:NCBI gene%3BAcc:396876]
ENSSSCG00000033880	10.34		2	2:1585017bp-1602896bp:+	tetraspanin 32 [Source:NCBI gene%3BAcc:110259221]
ENSSSCG00000032825	9.6		1	1:262774734bp-262775675bp:-	olfactory receptor 1J4-like [Source:NCBI gene%3BAcc:110257099]
ENSSSCG00000011491	9.59	THOC7	13	13:45334029bp-45356079bp:-	THO complex 7 [Source:NCBI gene%3BAcc:100519334]
ENSSSCG00000038005	8.97		2	2:171583bp-192795bp:-
ENSSSCG00000012850	7.92	DEAF1	2	2:404258bp-428266bp:-	DEAF1 transcription factor [Source:NCBI gene%3BAcc:100512152]
ENSSSCG00000012874	7.25	LTO1	2	2:3607600bp-3615616bp:+	LTO1%2C ABCE1 maturation factor [Source:NCBI gene%3BAcc:100518766]
ENSSSCG00000040461	7.17	CDKN1C	2	2:2018910bp-2022082bp:-	cyclin dependent kinase inhibitor 1C [Source:NCBI gene%3BAcc:110259225]
ENSSSCG00000039784	5.88		2	2:1056795bp-1057211bp:-
ENSSSCG00000024569	5.07	ANO9	2	2:217904bp-250946bp:-	anoctamin 9 [Source:NCBI gene%3BAcc:100627366]
ENSSSCG00000032591	4.68		2	2:154671bp-161421bp:-	interferon-induced transmembrane protein 1-like [Source:NCBI gene%3BAcc:102161418]
ENSSSCG00000032802	4.46		2	2:1487637bp-1488655bp:+
ENSSSCG00000012849	4.43	TMEM80	2	2:428324bp-432862bp:+	transmembrane protein 80 [Source:NCBI gene%3BAcc:100514388]
ENSSSCG00000012852	4.12	CDHR5	2	2:375726bp-382669bp:-	cadherin related family member 5 [Source:NCBI gene%3BAcc:100514561]
ENSSSCG00000032911	4.07	DUSP8	2	2:1008761bp-1016641bp:-	dual specificity phosphatase 8 [Source:NCBI gene%3BAcc:110259213]
ENSSSCG00000011490	3.42	C3orf49	13	13:45323306bp-45334835bp:+	chromosome 3 open reading frame 49 [Source:HGNC Symbol%3BAcc:HGNC:25190]
ENSSSCG00000035241	3.36	RF00430	2	2:2085126bp-2085255bp:-
ENSSSCG00000037199	3.16		1	1:262766983bp-262769308bp:+
ENSSSCG00000021181	2.8	DHCR7	2	2:2357714bp-2394851bp:+	7-dehydrocholesterol reductase [Source:NCBI gene%3BAcc:100627707]
ENSSSCG00000030137	2.57	LMNTD2	2	2:323647bp-329908bp:-	lamin tail domain containing 2 [Source:NCBI gene%3BAcc:100514751]
ENSSSCG00000036003	2.38		1	1:263221927bp-263222868bp:-	olfactory receptor 1J4-like [Source:NCBI gene%3BAcc:110257108]
ENSSSCG00000027045	2.23	LRRC56	2	2:303957bp-324169bp:+	leucine rich repeat containing 56 [Source:NCBI gene%3BAcc:100514944]
ENSSSCG00000012851	1.58	DRD4	2	2:398766bp-401432bp:+	dopamine receptor D4 [Source:NCBI gene%3BAcc:100512329]
ENSSSCG00000032948	1.51	RF00430	2	2:2086049bp-2086178bp:-
ENSSSCG00000032436	1.43		2	2:133824bp-135764bp:-	interferon-induced transmembrane protein 1-like [Source:NCBI gene%3BAcc:100626247]
ENSSSCG00000040030	1.01	RF01946	2	2:1814899bp-1815370bp:+
ENSSSCG00000018538	0.96	RF00419	2	2:509001bp-509133bp:+	small nucleolar RNA%2C H/ACA box 52 [Source:HGNC Symbol%3BAcc:HGNC:32645]
ENSSSCG00000027732	0.7		1	1:262829536bp-262830498bp:-
ENSSSCG00000019083	0.62	MIR210	2	2:335256bp-335353bp:-	microRNA 210 [Source:NCBI gene%3BAcc:100316612]
ENSSSCG00000039511	0.46		2	2:697795bp-703682bp:+
ENSSSCG00000032491	0.23		1	1:263318582bp-263319574bp:-	olfactory receptor 1J4-like [Source:NCBI gene%3BAcc:110259694]
ENSSSCG00000012870	0.2	FGF4	2	2:3525321bp-3528873bp:+	fibroblast growth factor 4 [Source:NCBI gene%3BAcc:100518595]
ENSSSCG00000039091	0.17		2	2:1448848bp-1450178bp:-
ENSSSCG00000039590	0.14		2	2:2010094bp-2010155bp:+
ENSSSCG00000031516	0.11		1	1:262751602bp-262752228bp:-	olfactory receptor 1J4-like [Source:NCBI gene%3BAcc:110259676]
ENSSSCG00000032805	0.06		1	1:263138376bp-263139037bp:+
ENSSSCG00000032940	0.04		1	1:262922587bp-262923524bp:-
ENSSSCG00000039699	0.04		2	2:2328524bp-2332633bp:+	mas-related G-protein coupled receptor member X2-like [Source:NCBI gene%3BAcc:102159152]
ENSSSCG00000031151	0.03		13	13:45108604bp-45141518bp:-
ENSSSCG00000026287	0.02		1	1:262950329bp-262958275bp:+
ENSSSCG00000038595	0.02		1	1:262877131bp-262878068bp:-
ENSSSCG00000037454	0.01		1	1:263235359bp-263236210bp:+
ENSSSCG00000027589	0		1	1:262976101bp-262977227bp:+
ENSSSCG00000031191	0		2	2:2792233bp-3840396bp:+
ENSSSCG00000039129	0		1	1:262848135bp-262849072bp:-
