# Supplementary material for: A genome-wide association study identified candidate regions and genes for commercial traits in a Landrace population
Source: Front Genet. 2025 Jan 6;15:1505197. doi: 10.3389/fgene.2024.1505197 (PMC11743953; doi:10.3389/fgene.2024.1505197)
Supplement: Supplementary file 6 [file Table1.xlsx]

## Sheet: Sheet1
SNP	CHROM	POS	EFFECT	SE	P-value	Var
yz_rs81219178	1	160773437	0.394894	0.0721556	4.68227e-08	0.0144515
yz_rs334088229	1	270569333	0.621788	0.0756556	2.69828e-16	0.0213196
yz_rs81212145	1	270574995	0.634584	0.0756077	6.35354e-17	0.0222403
rs81212146	1	270574996	0.634584	0.0756077	6.35354e-17	0.0222403
rs331997662	1	270626938	0.635006	0.0756582	6.35492e-17	0.022257
rs339741447	1	270626968	0.635006	0.0756582	6.35492e-17	0.022257
yz_rs690274223	2	103372	0.456238	0.082571	3.48211e-08	0.0135758
rs1109090471	2	177755	-0.458479	0.0825357	2.94558e-08	0.0136791
yz_rs1107849741	2	1245702	-0.67301	0.072634	2.98856e-20	0.0664002
yz_rs81271016	2	1267340	-0.649711	0.0718196	2.19235e-19	0.0615925
yz_rs1110019325	2	1320144	-0.620423	0.0712455	4.33614e-18	0.0560891
yz_rs1112401824	2	1333472	-0.727063	0.0758694	1.54551e-21	0.0588803
yz_rs1113228861	2	1333482	-0.612352	0.0717446	1.91617e-17	0.0546532
yz_2_1334565	2	1334565	-0.625937	0.0718081	4.02608e-18	0.057176
yz_rs1113706642	2	1334598	-0.610305	0.0713282	1.60079e-17	0.0542777
yz_rs1107949862	2	1334601	-0.610305	0.0713282	1.60079e-17	0.0542777
yz_2_1386229	2	1386229	-0.692089	0.0711561	3.93547e-22	0.0700691
yz_2_1386318	2	1386318	-0.801821	0.0750348	2.53098e-26	0.073087
yz_2_1400331	2	1400331	-0.798666	0.0750595	4.07939e-26	0.0723585
yz_2_1438391	2	1438391	0.804914	0.0750579	1.69872e-26	0.0736493
yz_2_1438427	2	1438427	0.804914	0.0750579	1.69872e-26	0.0736493
yz_rs1110653421	2	1490739	0.815349	0.074144	9.2661e-28	0.0975619
yz_2_1514929	2	1514929	0.778521	0.0740772	1.59015e-25	0.0888999
yz_2_1821262	2	1821262	-0.714632	0.0730108	2.17089e-22	0.0778536
rs329763471	2	2157364	-0.435875	0.0786737	3.20068e-08	0.0125215
rs341915915	2	3058419	0.471846	0.0913371	2.50031e-07	0.0154165
yz_rs334541413	2	3058430	0.468943	0.0914035	3.01795e-07	0.0152274
yz_rs345152310	2	3058433	0.468705	0.0914797	3.12935e-07	0.0152063
yz_rs332965475	2	3058453	0.472865	0.0915898	2.54221e-07	0.015466
yz_rs343132188	2	3058506	0.464884	0.0916731	4.12217e-07	0.0149989
yz_rs81341267	2	3094575	0.558786	0.0942443	3.28495e-09	0.0210469
rs344058609	2	3098277	-0.548915	0.0969988	1.62198e-08	0.0180408
rs692486734	2	3098284	-0.548915	0.0969988	1.62198e-08	0.0180408
rs322251993	2	3098298	0.552993	0.0969444	1.24738e-08	0.0183004
yz_rs320426269	2	3098379	-0.56216	0.0970055	7.31621e-09	0.0189219
yz_rs321147317	2	3098462	-0.56216	0.0970055	7.31621e-09	0.0189219
yz_rs326246471	2	3098490	-0.56216	0.0970055	7.31621e-09	0.0189219
yz_rs335152489	2	3115563	-0.552063	0.094136	4.84317e-09	0.0204391
yz_rs344925899	2	3115569	-0.552063	0.094136	4.84317e-09	0.0204391
yz_rs322197489	2	3115597	0.553835	0.0942074	4.4441e-09	0.0206756
yz_rs1108396637	2	3161778	0.554516	0.0943852	4.54789e-09	0.0206905
yz_rs1108258184	2	3163343	0.530971	0.0942698	1.89022e-08	0.0189377
yz_rs325673803	2	3170894	0.489262	0.096238	3.85575e-07	0.0129636
yz_rs339488351	2	3170930	0.526641	0.09224	1.20987e-08	0.0186626
yz_rs339818976	2	3184641	0.558972	0.0942774	3.28731e-09	0.0210693
yz_rs332651015	2	3184763	0.558972	0.0942774	3.28731e-09	0.0210693
yz_rs335174673	2	3209675	0.554516	0.0943852	4.54789e-09	0.0206905
yz_rs339385432	2	3209722	0.555086	0.0942724	4.20515e-09	0.0206886
yz_rs327029444	2	3214405	0.558972	0.0942774	3.28731e-09	0.0210693
yz_rs335723194	2	3214468	0.558972	0.0942774	3.28731e-09	0.0210693
yz_rs343033291	2	3214506	0.558972	0.0942774	3.28731e-09	0.0210693
rs334372654	2	3216362	0.554516	0.0943852	4.54789e-09	0.0206905
yz_rs341748145	2	3235440	0.555014	0.0941451	4.02712e-09	0.0207526
yz_rs322585124	2	3235441	0.555014	0.0941451	4.02712e-09	0.0207526
yz_rs322207819	2	3236803	0.553841	0.094247	4.5087e-09	0.0207009
rs338725494	2	3237113	0.559754	0.0940391	2.85422e-09	0.0211283
yz_rs1111326031	2	3255445	-0.544401	0.091245	2.62158e-09	0.0204224
yz_rs787329668	2	3266096	-0.543742	0.0913387	2.84263e-09	0.0204153
yz_rs341254618	2	3344723	-0.529909	0.0969244	4.83054e-08	0.0167975
yz_rs322599384	2	3344742	-0.529909	0.0969244	4.83054e-08	0.0167975
yz_rs81334679	2	3344831	-0.527735	0.0942413	2.27981e-08	0.018675
yz_rs1113960993	7	97575068	-0.442238	0.0687799	1.4178e-10	0.0194877
yz_rs326953479	7	97618073	-0.443538	0.068776	1.25027e-10	0.0196271
yz_rs336800275	7	97618186	-0.443538	0.068776	1.25027e-10	0.0196271
yz_7_97739684	7	97739684	-0.423897	0.0797846	1.13295e-07	0.0125261
yz_rs324781936	12	51009260	0.350778	0.067909	2.50806e-07	0.011208
yz_rs318503141	12	52451370	-0.438431	0.0756213	7.20488e-09	0.0142414
rs322069760	12	52868016	-0.593279	0.0911408	8.40822e-11	0.0163171
yz_rs345493691	12	52868040	-0.514858	0.0859583	2.2755e-09	0.0129453
