# Supplementary material for: A genome-wide association study identified candidate regions and genes for commercial traits in a Landrace population
Source: Front Genet. 2025 Jan 6;15:1505197. doi: 10.3389/fgene.2024.1505197 (PMC11743953; doi:10.3389/fgene.2024.1505197)
Supplement: Supplementary file 7 [file Table5.xlsx]

## Sheet: GO
Term_ID	Name	Namespace	Level	Genes	Selected_Term	Selected_all	Background_Term	Background_all	RichFactor	P_value	Q_value(FDR)
GO:0009607	response to biotic stimulus	BP	3	ENSSSCG00000040278,ENSSSCG00000017920,ENSSSCG00000025000,ENSSSCG00000032591,ENSSSCG00000014565,ENSSSCG00000032436,ENSSSCG00000038912,ENSSSCG00000033809	8	89	93	9269	8.9588	2.7504E -6	0.00141097
GO:0005102	signaling receptor binding	MF	4	ENSSSCG00000017920,ENSSSCG00000040188,ENSSSCG00000017895,ENSSSCG00000005705,ENSSSCG00000035293,ENSSSCG00000040951,ENSSSCG00000033740,ENSSSCG00000012871,ENSSSCG00000012872,ENSSSCG00000012870,ENSSSCG00000036521	11	104	374	12409	3.50933	2.916728E -4	0.02523
GO:0005104	fibroblast growth factor receptor binding	MF	6	ENSSSCG00000012871,ENSSSCG00000012872,ENSSSCG00000012870	3	104	18	12409	19.8862	4.25848E -4	0.02523
GO:0030545	signaling receptor regulator activity	MF	3	ENSSSCG00000017920,ENSSSCG00000017895,ENSSSCG00000035293,ENSSSCG00000040951,ENSSSCG00000033740,ENSSSCG00000012871,ENSSSCG00000012872,ENSSSCG00000012870	8	104	221	12409	4.31918	5.300428E -4	0.02523
GO:0048018	receptor ligand activity	MF	5	ENSSSCG00000017920,ENSSSCG00000017895,ENSSSCG00000035293,ENSSSCG00000040951,ENSSSCG00000033740,ENSSSCG00000012871,ENSSSCG00000012872,ENSSSCG00000012870	8	104	221	12409	4.31918	5.300428E -4	0.02523
GO:0030546	signaling receptor activator activity	MF	4	ENSSSCG00000017920,ENSSSCG00000017895,ENSSSCG00000035293,ENSSSCG00000040951,ENSSSCG00000033740,ENSSSCG00000012871,ENSSSCG00000012872,ENSSSCG00000012870	8	104	221	12409	4.31918	5.300428E -4	0.02523
GO:0008083	growth factor activity	MF	6	ENSSSCG00000017895,ENSSSCG00000035293,ENSSSCG00000012871,ENSSSCG00000012872,ENSSSCG00000012870	5	104	84	12409	7.10222	6.858632E -4	0.0272059
GO:0036379	myofilament	CC	3	ENSSSCG00000031903,ENSSSCG00000033260	2	71	6	6764	31.7559	0.00158584	0.0359458
GO:0005865	striated muscle thin filament	CC	4	ENSSSCG00000031903,ENSSSCG00000033260	2	71	6	6764	31.7559	0.00158584	0.0359458
GO:0005861	troponin complex	CC	3	ENSSSCG00000031903,ENSSSCG00000033260	2	71	6	6764	31.7559	0.00158584	0.0359458
GO:0030017	sarcomere	CC	3	ENSSSCG00000031903,ENSSSCG00000033260	2	71	6	6764	31.7559	0.00158584	0.0359458
GO:0043292	contractile fiber	CC	6	ENSSSCG00000031903,ENSSSCG00000033260	2	71	6	6764	31.7559	0.00158584	0.0359458
GO:0030016	myofibril	CC	7	ENSSSCG00000031903,ENSSSCG00000033260	2	71	6	6764	31.7559	0.00158584	0.0359458
GO:0071774	response to fibroblast growth factor	BP	4	ENSSSCG00000012871,ENSSSCG00000012872,ENSSSCG00000012870	3	89	20	9269	15.6219	8.668144E -4	0.0863717
GO:0070887	cellular response to chemical stimulus	BP	4	ENSSSCG00000017920,ENSSSCG00000017924,ENSSSCG00000012871,ENSSSCG00000012872,ENSSSCG00000012851,ENSSSCG00000012870,ENSSSCG00000024158	7	89	162	9269	4.50014	9.070485E -4	0.0863717
GO:0044344	cellular response to fibroblast growth factor stimulus	BP	7	ENSSSCG00000012871,ENSSSCG00000012872,ENSSSCG00000012870	3	89	20	9269	15.6219	8.668144E -4	0.0863717
GO:0010033	response to organic substance	BP	4	ENSSSCG00000017920,ENSSSCG00000017924,ENSSSCG00000012871,ENSSSCG00000012872,ENSSSCG00000012851,ENSSSCG00000012870,ENSSSCG00000024158	7	89	165	9269	4.41832	0.0010102	0.0863717
GO:0008543	fibroblast growth factor receptor signaling pathway	BP	7	ENSSSCG00000012871,ENSSSCG00000012872,ENSSSCG00000012870	3	89	20	9269	15.6219	8.668144E -4	0.0863717
GO:0000118	histone deacetylase complex	CC	4	ENSSSCG00000021363	1	71	1	6764	95.2676	0.0104967	0.101968
GO:0070701	mucus layer	CC	3	ENSSSCG00000040035	1	71	1	6764	95.2676	0.0104967	0.101968
GO:0090545	CHD -type complex	CC	5	ENSSSCG00000021363	1	71	1	6764	95.2676	0.0104967	0.101968
GO:0016581	NuRD complex	CC	5	ENSSSCG00000021363	1	71	1	6764	95.2676	0.0104967	0.101968
GO:0031414	N -terminal protein acetyltransferase complex	CC	5	ENSSSCG00000017971	1	71	1	6764	95.2676	0.0104967	0.101968
GO:0031417	NatC complex	CC	6	ENSSSCG00000017971	1	71	1	6764	95.2676	0.0104967	0.101968
GO:0097197	tetraspanin -enriched microdomain	CC	3	ENSSSCG00000017896	1	71	1	6764	95.2676	0.0104967	0.101968
GO:0001772	immunological synapse	CC	3	ENSSSCG00000017896	1	71	1	6764	95.2676	0.0104967	0.101968
GO:1902494	catalytic complex	CC	3	ENSSSCG00000017913,ENSSSCG00000021363,ENSSSCG00000017971,ENSSSCG00000005704,ENSSSCG00000028278,ENSSSCG00000017904,ENSSSCG00000017963	7	71	239	6764	2.79026	0.0122391	0.110968
GO:0005515	protein binding	MF	3	ENSSSCG00000025689,ENSSSCG00000005705,ENSSSCG00000017895,ENSSSCG00000017943,ENSSSCG00000027045,ENSSSCG00000012848,ENSSSCG00000012871,ENSSSCG00000017927,ENSSSCG00000033033,ENSSSCG00000017950,ENSSSCG00000017949,ENSSSCG00000017962,ENSSSCG00000033382,ENSSSCG00000030888,ENSSSCG00000037451,ENSSSCG00000012843,ENSSSCG00000040951,ENSSSCG00000017923,ENSSSCG00000031769,ENSSSCG00000017900,ENSSSCG00000024389,…	42	104	3531	12409	1.41924	0.00573525	0.117334
GO:0005488	binding	MF	2	ENSSSCG00000025689,ENSSSCG00000012859,ENSSSCG00000017895,ENSSSCG00000017904,ENSSSCG00000017927,ENSSSCG00000017950,ENSSSCG00000017949,ENSSSCG00000017962,ENSSSCG00000039767,ENSSSCG00000037451,ENSSSCG00000012843,ENSSSCG00000038359,ENSSSCG00000021363,ENSSSCG00000040188,ENSSSCG00000035293,ENSSSCG00000012852,ENSSSCG00000017902,ENSSSCG00000033507,ENSSSCG00000036234,ENSSSCG00000014559,ENSSSCG00000028278,…	77	104	7638	12409	1.20286	0.00488815	0.117334
GO:0031854	orexigenic neuropeptide QRFP receptor binding	MF	7	ENSSSCG00000005705	1	104	1	12409	119.317	0.00838101	0.117334
GO:0004801	transaldolase activity	MF	5	ENSSSCG00000012847	1	104	1	12409	119.317	0.00838101	0.117334
GO:0016744	transketolase or transaldolase activity	MF	4	ENSSSCG00000012847	1	104	1	12409	119.317	0.00838101	0.117334
GO:0070851	growth factor receptor binding	MF	5	ENSSSCG00000012871,ENSSSCG00000012872,ENSSSCG00000012870	3	104	38	12409	9.41979	0.00389911	0.117334
GO:0003952	NAD + synthase (glutamine -hydrolyzing) activity	MF	6	ENSSSCG00000012859	1	104	1	12409	119.317	0.00838101	0.117334
GO:0004055	argininosuccinate synthase activity	MF	5	ENSSSCG00000005701	1	104	1	12409	119.317	0.00838101	0.117334
GO:0004491	methylmalonate -semialdehyde dehydrogenase (acylating) activity	MF	6	ENSSSCG00000002357	1	104	1	12409	119.317	0.00838101	0.117334
GO:0004511	tyrosine 3 -monooxygenase activity	MF	6	ENSSSCG00000039767	1	104	1	12409	119.317	0.00838101	0.117334
GO:0005041	low -density lipoprotein particle receptor activity	MF	4	ENSSSCG00000017920	1	104	1	12409	119.317	0.00838101	0.117334
GO:0030057	desmosome	CC	6	ENSSSCG00000027302	1	71	2	6764	47.6338	0.0208848	0.149492
GO:0005665	RNA polymerase II, core complex	CC	9	ENSSSCG00000028278	1	71	2	6764	47.6338	0.0208848	0.149492
GO:0036064	ciliary basal body	CC	4	ENSSSCG00000002356	1	71	2	6764	47.6338	0.0208848	0.149492
GO:0016592	mediator complex	CC	4	ENSSSCG00000017919,ENSSSCG00000027100	2	71	21	6764	9.07311	0.0200582	0.149492
GO:0032813	tumor necrosis factor receptor superfamily binding	MF	6	ENSSSCG00000040188,ENSSSCG00000036521	2	104	21	12409	11.3636	0.0131693	0.164697
GO:0098772	molecular function regulator	MF	2	ENSSSCG00000017920,ENSSSCG00000017942,ENSSSCG00000017895,ENSSSCG00000040461,ENSSSCG00000017943,ENSSSCG00000035293,ENSSSCG00000040951,ENSSSCG00000033740,ENSSSCG00000012871,ENSSSCG00000012872,ENSSSCG00000012870	11	104	615	12409	2.13413	0.0138401	0.164697
GO:0005164	tumor necrosis factor receptor binding	MF	7	ENSSSCG00000040188,ENSSSCG00000036521	2	104	21	12409	11.3636	0.0131693	0.164697
GO:0030228	lipoprotein particle receptor activity	MF	3	ENSSSCG00000017920	1	104	2	12409	59.6587	0.0166925	0.18422
GO:0098960	postsynaptic neurotransmitter receptor activity	MF	5	ENSSSCG00000017909,ENSSSCG00000012851	2	104	24	12409	9.94311	0.0170287	0.18422
GO:0071310	cellular response to organic substance	BP	5	ENSSSCG00000017924,ENSSSCG00000012871,ENSSSCG00000012872,ENSSSCG00000012851,ENSSSCG00000012870,ENSSSCG00000024158	6	89	144	9269	4.33942	0.00255629	0.187339
GO:0001067	transcription regulatory region nucleic acid binding	MF	5	ENSSSCG00000017950,ENSSSCG00000012853	2	104	30	12409	7.95449	0.0259816	0.187383
GO:0005179	hormone activity	MF	6	ENSSSCG00000035293,ENSSSCG00000040951,ENSSSCG00000033740	3	104	76	12409	4.70989	0.0258632	0.187383
GO:0071855	neuropeptide receptor binding	MF	6	ENSSSCG00000005705	1	104	3	12409	39.7724	0.0249349	0.187383
GO:0003724	RNA helicase activity	MF	5	ENSSSCG00000017957	1	104	3	12409	39.7724	0.0249349	0.187383
GO:0016879	ligase activity, forming carbon -nitrogen bonds	MF	4	ENSSSCG00000005701,ENSSSCG00000012859	2	104	27	12409	8.83832	0.0213071	0.187383
GO:0051213	dioxygenase activity	MF	4	ENSSSCG00000017962,ENSSSCG00000017923	2	104	27	12409	8.83832	0.0213071	0.187383
GO:0140457	protein demethylase activity	MF	4	ENSSSCG00000017962	1	104	3	12409	39.7724	0.0249349	0.187383
GO:0032452	histone demethylase activity	MF	5	ENSSSCG00000017962	1	104	3	12409	39.7724	0.0249349	0.187383
GO:0000976	transcription cis -regulatory region binding	MF	6	ENSSSCG00000017950,ENSSSCG00000012853	2	104	30	12409	7.95449	0.0259816	0.187383
GO:0071558	histone H3 -tri/di -methyl -lysine -27 demethylase activity	MF	6	ENSSSCG00000017962	1	104	3	12409	39.7724	0.0249349	0.187383
GO:0008186	ATP -dependent activity, acting on RNA	MF	3	ENSSSCG00000017957	1	104	3	12409	39.7724	0.0249349	0.187383
GO:1990837	sequence -specific double -stranded DNA binding	MF	7	ENSSSCG00000017950,ENSSSCG00000012853	2	104	32	12409	7.45733	0.0293071	0.20515
GO:0009084	glutamine family amino acid biosynthetic process	BP	10	ENSSSCG00000005701	1	89	3	9269	34.7154	0.028533	0.212137
GO:0071391	cellular response to estrogen stimulus	BP	6	ENSSSCG00000017924	1	89	2	9269	52.073	0.0191126	0.212137
GO:0045901	positive regulation of translational elongation	BP	10	ENSSSCG00000038359	1	89	2	9269	52.073	0.0191126	0.212137
GO:1903532	positive regulation of secretion by cell	BP	6	ENSSSCG00000024158	1	89	2	9269	52.073	0.0191126	0.212137
GO:0006526	arginine biosynthetic process	BP	11	ENSSSCG00000005701	1	89	2	9269	52.073	0.0191126	0.212137
GO:0032024	positive regulation of insulin secretion	BP	9	ENSSSCG00000024158	1	89	2	9269	52.073	0.0191126	0.212137
GO:0009408	response to heat	BP	4	ENSSSCG00000024158	1	89	2	9269	52.073	0.0191126	0.212137
GO:0035773	insulin secretion involved in cellular response to glucose stimulus	BP	9	ENSSSCG00000024158	1	89	2	9269	52.073	0.0191126	0.212137
GO:0030307	positive regulation of cell growth	BP	6	ENSSSCG00000017920	1	89	2	9269	52.073	0.0191126	0.212137
GO:0002793	positive regulation of peptide secretion	BP	8	ENSSSCG00000024158	1	89	2	9269	52.073	0.0191126	0.212137
GO:1903829	positive regulation of protein localization	BP	6	ENSSSCG00000024158	1	89	3	9269	34.7154	0.028533	0.212137
GO:0006659	phosphatidylserine biosynthetic process	BP	6	ENSSSCG00000037427	1	89	2	9269	52.073	0.0191126	0.212137
GO:0043627	response to estrogen	BP	5	ENSSSCG00000017924	1	89	2	9269	52.073	0.0191126	0.212137
GO:0006452	translational frameshifting	BP	8	ENSSSCG00000038359	1	89	2	9269	52.073	0.0191126	0.212137
GO:0006449	regulation of translational termination	BP	9	ENSSSCG00000038359	1	89	2	9269	52.073	0.0191126	0.212137
GO:0061178	regulation of insulin secretion involved in cellular response to glucose stimulus	BP	9	ENSSSCG00000024158	1	89	2	9269	52.073	0.0191126	0.212137
GO:0007169	transmembrane receptor protein tyrosine kinase signaling pathway	BP	6	ENSSSCG00000012871,ENSSSCG00000012872,ENSSSCG00000012870	3	89	53	9269	5.89506	0.0141881	0.212137
GO:0031023	microtubule organizing center organization	BP	4	ENSSSCG00000017890,ENSSSCG00000021363	2	89	19	9269	10.9627	0.0140204	0.212137
GO:0034250	positive regulation of cellular amide metabolic process	BP	7	ENSSSCG00000038359	1	89	2	9269	52.073	0.0191126	0.212137
GO:0045927	positive regulation of growth	BP	5	ENSSSCG00000017920	1	89	2	9269	52.073	0.0191126	0.212137
GO:0045727	positive regulation of translation	BP	9	ENSSSCG00000038359	1	89	2	9269	52.073	0.0191126	0.212137
GO:0009749	response to glucose	BP	8	ENSSSCG00000024158	1	89	3	9269	34.7154	0.028533	0.212137
GO:0046887	positive regulation of hormone secretion	BP	7	ENSSSCG00000024158	1	89	2	9269	52.073	0.0191126	0.212137
GO:1901701	cellular response to oxygen -containing compound	BP	5	ENSSSCG00000012851,ENSSSCG00000024158	2	89	27	9269	7.71452	0.0273893	0.212137
GO:0007193	adenylate cyclase -inhibiting G protein -coupled receptor signaling pathway	BP	6	ENSSSCG00000012851	1	89	3	9269	34.7154	0.028533	0.212137
GO:0007195	adenylate cyclase -inhibiting dopamine receptor signaling pathway	BP	7	ENSSSCG00000012851	1	89	3	9269	34.7154	0.028533	0.212137
GO:0090090	negative regulation of canonical Wnt signaling pathway	BP	9	ENSSSCG00000037096	1	89	3	9269	34.7154	0.028533	0.212137
GO:0006740	NADPH regeneration	BP	5	ENSSSCG00000012847	1	89	3	9269	34.7154	0.028533	0.212137
GO:0034341	response to interferon -gamma	BP	6	ENSSSCG00000017920	1	89	3	9269	34.7154	0.028533	0.212137
GO:0051222	positive regulation of protein transport	BP	6	ENSSSCG00000024158	1	89	3	9269	34.7154	0.028533	0.212137
GO:0034284	response to monosaccharide	BP	6	ENSSSCG00000024158	1	89	3	9269	34.7154	0.028533	0.212137
GO:0071331	cellular response to hexose stimulus	BP	8	ENSSSCG00000024158	1	89	3	9269	34.7154	0.028533	0.212137
GO:0071326	cellular response to monosaccharide stimulus	BP	7	ENSSSCG00000024158	1	89	3	9269	34.7154	0.028533	0.212137
GO:0006942	regulation of striated muscle contraction	BP	8	ENSSSCG00000031903	1	89	3	9269	34.7154	0.028533	0.212137
GO:0120009	intermembrane lipid transfer	BP	7	ENSSSCG00000017914	1	89	3	9269	34.7154	0.028533	0.212137
GO:0006098	pentose -phosphate shunt	BP	6	ENSSSCG00000012847	1	89	3	9269	34.7154	0.028533	0.212137
GO:0051047	positive regulation of secretion	BP	7	ENSSSCG00000024158	1	89	3	9269	34.7154	0.028533	0.212137
GO:0009746	response to hexose	BP	7	ENSSSCG00000024158	1	89	3	9269	34.7154	0.028533	0.212137
GO:0050714	positive regulation of protein secretion	BP	8	ENSSSCG00000024158	1	89	2	9269	52.073	0.0191126	0.212137
GO:0007098	centrosome cycle	BP	4	ENSSSCG00000017890,ENSSSCG00000021363	2	89	18	9269	11.5718	0.0126227	0.212137
GO:0021549	cerebellum development	BP	4	ENSSSCG00000012845	1	89	1	9269	104.146	0.0096019	0.212137
GO:0090277	positive regulation of peptide hormone secretion	BP	9	ENSSSCG00000024158	1	89	2	9269	52.073	0.0191126	0.212137
GO:0030902	hindbrain development	BP	4	ENSSSCG00000012845	1	89	1	9269	104.146	0.0096019	0.212137
GO:1904951	positive regulation of establishment of protein localization	BP	7	ENSSSCG00000024158	1	89	3	9269	34.7154	0.028533	0.212137
GO:0071333	cellular response to glucose stimulus	BP	9	ENSSSCG00000024158	1	89	3	9269	34.7154	0.028533	0.212137
GO:0071557	histone H3 -K27 demethylation	BP	12	ENSSSCG00000017962	1	89	3	9269	34.7154	0.028533	0.212137
GO:0009743	response to carbohydrate	BP	5	ENSSSCG00000024158	1	89	3	9269	34.7154	0.028533	0.212137
GO:0070076	histone lysine demethylation	BP	11	ENSSSCG00000017962	1	89	3	9269	34.7154	0.028533	0.212137
GO:0071322	cellular response to carbohydrate stimulus	BP	6	ENSSSCG00000024158	1	89	3	9269	34.7154	0.028533	0.212137
GO:0009435	NAD biosynthetic process	BP	11	ENSSSCG00000012859	1	89	3	9269	34.7154	0.028533	0.212137
GO:0051156	glucose 6 -phosphate metabolic process	BP	6	ENSSSCG00000012847	1	89	3	9269	34.7154	0.028533	0.212137
GO:0016577	histone demethylation	BP	10	ENSSSCG00000017962	1	89	3	9269	34.7154	0.028533	0.212137
GO:0035774	positive regulation of insulin secretion involved in cellular response to glucose stimulus	BP	10	ENSSSCG00000024158	1	89	1	9269	104.146	0.0096019	0.212137
GO:0045905	positive regulation of translational termination	BP	10	ENSSSCG00000038359	1	89	2	9269	52.073	0.0191126	0.212137
GO:0042221	response to chemical	BP	3	ENSSSCG00000017920,ENSSSCG00000017924,ENSSSCG00000012871,ENSSSCG00000012872,ENSSSCG00000012851,ENSSSCG00000012870,ENSSSCG00000024158	7	89	232	9269	3.14234	0.00680289	0.212137
GO:0048247	lymphocyte chemotaxis	BP	5	ENSSSCG00000017920	1	89	1	9269	104.146	0.0096019	0.212137
GO:0034605	cellular response to heat	BP	5	ENSSSCG00000024158	1	89	1	9269	104.146	0.0096019	0.212137
GO:0022037	metencephalon development	BP	4	ENSSSCG00000012845	1	89	1	9269	104.146	0.0096019	0.212137
GO:0070848	response to growth factor	BP	5	ENSSSCG00000012871,ENSSSCG00000012872,ENSSSCG00000012870	3	89	45	9269	6.94307	0.0090789	0.212137
GO:0009719	response to endogenous stimulus	BP	3	ENSSSCG00000017924,ENSSSCG00000012871,ENSSSCG00000012872,ENSSSCG00000012851,ENSSSCG00000012870	5	89	113	9269	4.60823	0.00453734	0.212137
GO:0071363	cellular response to growth factor stimulus	BP	6	ENSSSCG00000012871,ENSSSCG00000012872,ENSSSCG00000012870	3	89	45	9269	6.94307	0.0090789	0.212137
GO:0071495	cellular response to endogenous stimulus	BP	4	ENSSSCG00000017924,ENSSSCG00000012871,ENSSSCG00000012872,ENSSSCG00000012851,ENSSSCG00000012870	5	89	112	9269	4.64938	0.00436906	0.212137
GO:0016714	oxidoreductase activity, acting on paired donors, with incorporation or reduction of molecular oxygen, reduced pteridine as one donor, and incorporation of one atom of oxygen	MF	5	ENSSSCG00000039767	1	104	4	12409	29.8293	0.0331089	0.212971
GO:0005355	glucose transmembrane transporter activity	MF	8	ENSSSCG00000023915	1	104	4	12409	29.8293	0.0331089	0.212971
GO:0004634	phosphopyruvate hydratase activity	MF	6	ENSSSCG00000017904	1	104	4	12409	29.8293	0.0331089	0.212971
GO:0016620	oxidoreductase activity, acting on the aldehyde or oxo group of donors, NAD or NADP as acceptor	MF	5	ENSSSCG00000002357	1	104	5	12409	23.8635	0.041215	0.228121
GO:0032451	demethylase activity	MF	3	ENSSSCG00000017962	1	104	5	12409	23.8635	0.041215	0.228121
GO:0120013	lipid transfer activity	MF	4	ENSSSCG00000017914	1	104	5	12409	23.8635	0.041215	0.228121
GO:0016884	carbon -nitrogen ligase activity, with glutamine as amido -N -donor	MF	5	ENSSSCG00000012859	1	104	5	12409	23.8635	0.041215	0.228121
GO:0004861	cyclin -dependent protein serine/threonine kinase inhibitor activity	MF	7	ENSSSCG00000040461	1	104	5	12409	23.8635	0.041215	0.228121
GO:0004952	dopamine neurotransmitter receptor activity	MF	6	ENSSSCG00000012851	1	104	5	12409	23.8635	0.041215	0.228121
GO:0012501	programmed cell death	BP	4	ENSSSCG00000017950,ENSSSCG00000030888,ENSSSCG00000028725,ENSSSCG00000012843	4	89	127	9269	3.28019	0.0336286	0.22852
GO:0007017	microtubule -based process	BP	3	ENSSSCG00000017900,ENSSSCG00000021363,ENSSSCG00000012854,ENSSSCG00000017890,ENSSSCG00000017963	5	89	190	9269	2.74069	0.035757	0.22852
GO:0007049	cell cycle	BP	3	ENSSSCG00000021363,ENSSSCG00000040461,ENSSSCG00000017890,ENSSSCG00000034958,ENSSSCG00000037900	5	89	190	9269	2.74069	0.035757	0.22852
GO:0008219	cell death	BP	3	ENSSSCG00000017950,ENSSSCG00000030888,ENSSSCG00000028725,ENSSSCG00000012843	4	89	130	9269	3.20449	0.0361793	0.22852
GO:0006941	striated muscle contraction	BP	6	ENSSSCG00000031903	1	89	4	9269	26.0365	0.037864	0.22852
GO:0006915	apoptotic process	BP	5	ENSSSCG00000017950,ENSSSCG00000030888,ENSSSCG00000028725,ENSSSCG00000012843	4	89	124	9269	3.35955	0.0311869	0.22852
GO:0034612	response to tumor necrosis factor	BP	6	ENSSSCG00000017920	1	89	4	9269	26.0365	0.037864	0.22852
GO:0006482	protein demethylation	BP	9	ENSSSCG00000017962	1	89	4	9269	26.0365	0.037864	0.22852
GO:0043243	positive regulation of protein -containing complex disassembly	BP	7	ENSSSCG00000038359	1	89	4	9269	26.0365	0.037864	0.22852
GO:0008214	protein dealkylation	BP	8	ENSSSCG00000017962	1	89	4	9269	26.0365	0.037864	0.22852
GO:0006525	arginine metabolic process	BP	10	ENSSSCG00000005701	1	89	4	9269	26.0365	0.037864	0.22852
GO:0061588	calcium activated phospholipid scrambling	BP	8	ENSSSCG00000024569	1	89	4	9269	26.0365	0.037864	0.22852
GO:0017121	plasma membrane phospholipid scrambling	BP	7	ENSSSCG00000024569	1	89	4	9269	26.0365	0.037864	0.22852
GO:0043666	regulation of phosphoprotein phosphatase activity	BP	10	ENSSSCG00000017942	1	89	4	9269	26.0365	0.037864	0.22852
GO:0060341	regulation of cellular localization	BP	5	ENSSSCG00000024158	1	89	4	9269	26.0365	0.037864	0.22852
GO:0006448	regulation of translational elongation	BP	9	ENSSSCG00000038359	1	89	4	9269	26.0365	0.037864	0.22852
GO:0015149	hexose transmembrane transporter activity	MF	7	ENSSSCG00000023915	1	104	6	12409	19.8862	0.0492539	0.254681
GO:0008135	translation factor activity, RNA binding	MF	6	ENSSSCG00000038359,ENSSSCG00000017957	2	104	42	12409	5.68178	0.0482123	0.254681
GO:0003746	translation elongation factor activity	MF	7	ENSSSCG00000038359	1	104	6	12409	19.8862	0.0492539	0.254681
GO:0090079	translation regulator activity, nucleic acid binding	MF	5	ENSSSCG00000038359,ENSSSCG00000017957	2	104	43	12409	5.54964	0.0502942	0.254681
GO:0030594	neurotransmitter receptor activity	MF	4	ENSSSCG00000017909,ENSSSCG00000012851	2	104	46	12409	5.18771	0.056729	0.261919
GO:0070403	NAD + binding	MF	5	ENSSSCG00000014558	1	104	7	12409	17.0453	0.0572259	0.261919
GO:0008061	chitin binding	MF	4	ENSSSCG00000012837	1	104	7	12409	17.0453	0.0572259	0.261919
GO:0043022	ribosome binding	MF	5	ENSSSCG00000038359	1	104	7	12409	17.0453	0.0572259	0.261919
GO:0004386	helicase activity	MF	4	ENSSSCG00000017957,ENSSSCG00000039064	2	104	45	12409	5.30299	0.0545532	0.261919
GO:0009266	response to temperature stimulus	BP	4	ENSSSCG00000024158	1	89	5	9269	20.8292	0.0471063	0.262669
GO:0034204	lipid translocation	BP	7	ENSSSCG00000024569	1	89	5	9269	20.8292	0.0471063	0.262669
GO:0000226	microtubule cytoskeleton organization	BP	7	ENSSSCG00000012854,ENSSSCG00000017890,ENSSSCG00000021363	3	89	83	9269	3.76432	0.0453799	0.262669
GO:0045332	phospholipid translocation	BP	8	ENSSSCG00000024569	1	89	5	9269	20.8292	0.0471063	0.262669
GO:0019359	nicotinamide nucleotide biosynthetic process	BP	10	ENSSSCG00000012859	1	89	5	9269	20.8292	0.0471063	0.262669
GO:0072676	lymphocyte migration	BP	5	ENSSSCG00000017920	1	89	5	9269	20.8292	0.0471063	0.262669
GO:0097035	regulation of membrane lipid distribution	BP	6	ENSSSCG00000024569	1	89	5	9269	20.8292	0.0471063	0.262669
GO:0051119	sugar transmembrane transporter activity	MF	5	ENSSSCG00000023915	1	104	8	12409	14.9147	0.0651318	0.262735
GO:0001664	G protein -coupled receptor binding	MF	5	ENSSSCG00000005705,ENSSSCG00000017920	2	104	47	12409	5.07733	0.0589348	0.262735
GO:0030291	protein serine/threonine kinase inhibitor activity	MF	7	ENSSSCG00000040461	1	104	8	12409	14.9147	0.0651318	0.262735
GO:0003690	double -stranded DNA binding	MF	6	ENSSSCG00000017950,ENSSSCG00000012853	2	104	48	12409	4.97155	0.06117	0.262735
GO:0045182	translation regulator activity	MF	2	ENSSSCG00000038359,ENSSSCG00000017957	2	104	49	12409	4.87009	0.0634339	0.262735
GO:0004715	non -membrane spanning protein tyrosine kinase activity	MF	8	ENSSSCG00000005706	1	104	8	12409	14.9147	0.0651318	0.262735
GO:0015145	monosaccharide transmembrane transporter activity	MF	6	ENSSSCG00000023915	1	104	8	12409	14.9147	0.0651318	0.262735
GO:0035592	establishment of protein localization to extracellular region	BP	6	ENSSSCG00000024158	1	89	8	9269	13.0183	0.0743098	0.262903
GO:0008652	cellular amino acid biosynthetic process	BP	8	ENSSSCG00000005701	1	89	8	9269	13.0183	0.0743098	0.262903
GO:0042398	cellular modified amino acid biosynthetic process	BP	5	ENSSSCG00000037427	1	89	7	9269	14.878	0.0653284	0.262903
GO:0006415	translational termination	BP	7	ENSSSCG00000038359	1	89	7	9269	14.878	0.0653284	0.262903
GO:1902476	chloride transmembrane transport	BP	9	ENSSSCG00000024158	1	89	7	9269	14.878	0.0653284	0.262903
GO:0061024	membrane organization	BP	5	ENSSSCG00000017914,ENSSSCG00000024569	2	89	43	9269	4.844	0.0638805	0.262903
GO:0043436	oxoacid metabolic process	BP	5	ENSSSCG00000036234,ENSSSCG00000005701,ENSSSCG00000017904,ENSSSCG00000039767	4	89	155	9269	2.68764	0.0616927	0.262903
GO:0006082	organic acid metabolic process	BP	4	ENSSSCG00000036234,ENSSSCG00000005701,ENSSSCG00000017904,ENSSSCG00000039767	4	89	155	9269	2.68764	0.0616927	0.262903
GO:0019752	carboxylic acid metabolic process	BP	6	ENSSSCG00000036234,ENSSSCG00000005701,ENSSSCG00000017904,ENSSSCG00000039767	4	89	153	9269	2.72277	0.0593734	0.262903
GO:0030072	peptide hormone secretion	BP	9	ENSSSCG00000024158	1	89	6	9269	17.3577	0.0562608	0.262903
GO:0002790	peptide secretion	BP	8	ENSSSCG00000024158	1	89	6	9269	17.3577	0.0562608	0.262903
GO:0019362	pyridine nucleotide metabolic process	BP	8	ENSSSCG00000012859	1	89	6	9269	17.3577	0.0562608	0.262903
GO:0046883	regulation of hormone secretion	BP	6	ENSSSCG00000024158	1	89	7	9269	14.878	0.0653284	0.262903
GO:0019363	pyridine nucleotide biosynthetic process	BP	9	ENSSSCG00000012859	1	89	6	9269	17.3577	0.0562608	0.262903
GO:0090276	regulation of peptide hormone secretion	BP	8	ENSSSCG00000024158	1	89	6	9269	17.3577	0.0562608	0.262903
GO:0030073	insulin secretion	BP	8	ENSSSCG00000024158	1	89	6	9269	17.3577	0.0562608	0.262903
GO:0006658	phosphatidylserine metabolic process	BP	5	ENSSSCG00000037427	1	89	6	9269	17.3577	0.0562608	0.262903
GO:0046496	nicotinamide nucleotide metabolic process	BP	9	ENSSSCG00000012859	1	89	6	9269	17.3577	0.0562608	0.262903
GO:0050796	regulation of insulin secretion	BP	8	ENSSSCG00000024158	1	89	6	9269	17.3577	0.0562608	0.262903
GO:0090087	regulation of peptide transport	BP	6	ENSSSCG00000024158	1	89	6	9269	17.3577	0.0562608	0.262903
GO:0006739	NADP metabolic process	BP	3	ENSSSCG00000012847	1	89	6	9269	17.3577	0.0562608	0.262903
GO:0007167	enzyme linked receptor protein signaling pathway	BP	5	ENSSSCG00000012871,ENSSSCG00000012872,ENSSSCG00000012870	3	89	87	9269	3.59124	0.050957	0.262903
GO:0006897	endocytosis	BP	6	ENSSSCG00000017895,ENSSSCG00000017920	2	89	37	9269	5.62952	0.0488727	0.262903
GO:1901700	response to oxygen -containing compound	BP	4	ENSSSCG00000012851,ENSSSCG00000024158	2	89	37	9269	5.62952	0.0488727	0.262903
GO:0002791	regulation of peptide secretion	BP	7	ENSSSCG00000024158	1	89	6	9269	17.3577	0.0562608	0.262903
GO:0050708	regulation of protein secretion	BP	7	ENSSSCG00000024158	1	89	7	9269	14.878	0.0653284	0.262903
GO:0035304	regulation of protein dephosphorylation	BP	8	ENSSSCG00000017942	1	89	7	9269	14.878	0.0653284	0.262903
GO:0071692	protein localization to extracellular region	BP	5	ENSSSCG00000024158	1	89	8	9269	13.0183	0.0743098	0.262903
GO:0071870	cellular response to catecholamine stimulus	BP	7	ENSSSCG00000012851	1	89	8	9269	13.0183	0.0743098	0.262903
GO:0007212	dopamine receptor signaling pathway	BP	4	ENSSSCG00000012851	1	89	8	9269	13.0183	0.0743098	0.262903
GO:0098534	centriole assembly	BP	5	ENSSSCG00000017890	1	89	8	9269	13.0183	0.0743098	0.262903
GO:0071869	response to catecholamine	BP	6	ENSSSCG00000012851	1	89	8	9269	13.0183	0.0743098	0.262903
GO:0071868	cellular response to monoamine stimulus	BP	7	ENSSSCG00000012851	1	89	8	9269	13.0183	0.0743098	0.262903
GO:0071867	response to monoamine	BP	6	ENSSSCG00000012851	1	89	8	9269	13.0183	0.0743098	0.262903
GO:0051223	regulation of protein transport	BP	6	ENSSSCG00000024158	1	89	8	9269	13.0183	0.0743098	0.262903
GO:0072525	pyridine -containing compound biosynthetic process	BP	6	ENSSSCG00000012859	1	89	8	9269	13.0183	0.0743098	0.262903
GO:0072524	pyridine -containing compound metabolic process	BP	5	ENSSSCG00000012859	1	89	8	9269	13.0183	0.0743098	0.262903
GO:0032880	regulation of protein localization	BP	5	ENSSSCG00000024158	1	89	8	9269	13.0183	0.0743098	0.262903
GO:0006414	translational elongation	BP	7	ENSSSCG00000038359	1	89	8	9269	13.0183	0.0743098	0.262903
GO:0046879	hormone secretion	BP	6	ENSSSCG00000024158	1	89	7	9269	14.878	0.0653284	0.262903
GO:0051050	positive regulation of transport	BP	5	ENSSSCG00000024158	1	89	7	9269	14.878	0.0653284	0.262903
GO:0071674	mononuclear cell migration	BP	4	ENSSSCG00000017920	1	89	8	9269	13.0183	0.0743098	0.262903
GO:1903350	response to dopamine	BP	7	ENSSSCG00000012851	1	89	8	9269	13.0183	0.0743098	0.262903
GO:0070201	regulation of establishment of protein localization	BP	6	ENSSSCG00000024158	1	89	8	9269	13.0183	0.0743098	0.262903
GO:0070988	demethylation	BP	3	ENSSSCG00000017962	1	89	8	9269	13.0183	0.0743098	0.262903
GO:0030178	negative regulation of Wnt signaling pathway	BP	8	ENSSSCG00000037096	1	89	8	9269	13.0183	0.0743098	0.262903
GO:1901607	alpha -amino acid biosynthetic process	BP	9	ENSSSCG00000005701	1	89	8	9269	13.0183	0.0743098	0.262903
GO:0009306	protein secretion	BP	7	ENSSSCG00000024158	1	89	8	9269	13.0183	0.0743098	0.262903
GO:1903351	cellular response to dopamine	BP	8	ENSSSCG00000012851	1	89	8	9269	13.0183	0.0743098	0.262903
GO:0016043	cellular component organization	BP	4	ENSSSCG00000031769,ENSSSCG00000021363,ENSSSCG00000017920,ENSSSCG00000017914,ENSSSCG00000038359,ENSSSCG00000024569,ENSSSCG00000017907,ENSSSCG00000012856,ENSSSCG00000012854,ENSSSCG00000017890,ENSSSCG00000017950	11	89	691	9269	1.6579	0.0659395	0.262903
GO:0015833	peptide transport	BP	7	ENSSSCG00000024158	1	89	7	9269	14.878	0.0653284	0.262903
GO:0007099	centriole replication	BP	4	ENSSSCG00000017890	1	89	7	9269	14.878	0.0653284	0.262903
GO:0060828	regulation of canonical Wnt signaling pathway	BP	8	ENSSSCG00000037096	1	89	8	9269	13.0183	0.0743098	0.262903
GO:0140657	ATP -dependent activity	MF	2	ENSSSCG00000017900,ENSSSCG00000017957,ENSSSCG00000039064,ENSSSCG00000017963,ENSSSCG00000038231	5	104	260	12409	2.29456	0.0673854	0.267295
GO:0040017	positive regulation of locomotion	BP	5	ENSSSCG00000017920	1	89	9	9269	11.5718	0.0832059	0.268457
GO:0030595	leukocyte chemotaxis	BP	4	ENSSSCG00000017920	1	89	9	9269	11.5718	0.0832059	0.268457
GO:0042593	glucose homeostasis	BP	7	ENSSSCG00000024158	1	89	9	9269	11.5718	0.0832059	0.268457
GO:0030335	positive regulation of cell migration	BP	7	ENSSSCG00000017920	1	89	9	9269	11.5718	0.0832059	0.268457
GO:0098661	inorganic anion transmembrane transport	BP	8	ENSSSCG00000024158	1	89	9	9269	11.5718	0.0832059	0.268457
GO:0033500	carbohydrate homeostasis	BP	6	ENSSSCG00000024158	1	89	9	9269	11.5718	0.0832059	0.268457
GO:0010628	positive regulation of gene expression	BP	7	ENSSSCG00000038359	1	89	9	9269	11.5718	0.0832059	0.268457
GO:0007420	brain development	BP	5	ENSSSCG00000012845	1	89	9	9269	11.5718	0.0832059	0.268457
GO:0060322	head development	BP	4	ENSSSCG00000012845	1	89	9	9269	11.5718	0.0832059	0.268457
GO:0001678	cellular glucose homeostasis	BP	8	ENSSSCG00000024158	1	89	9	9269	11.5718	0.0832059	0.268457
GO:0009914	hormone transport	BP	5	ENSSSCG00000024158	1	89	9	9269	11.5718	0.0832059	0.268457
GO:2000147	positive regulation of cell motility	BP	6	ENSSSCG00000017920	1	89	9	9269	11.5718	0.0832059	0.268457
GO:0007010	cytoskeleton organization	BP	6	ENSSSCG00000031769,ENSSSCG00000021363,ENSSSCG00000017907,ENSSSCG00000012854,ENSSSCG00000017890	5	89	240	9269	2.16971	0.0806904	0.268457
GO:0051272	positive regulation of cellular component movement	BP	6	ENSSSCG00000017920	1	89	9	9269	11.5718	0.0832059	0.268457
GO:0005126	cytokine receptor binding	MF	5	ENSSSCG00000040188,ENSSSCG00000036521,ENSSSCG00000017920	3	104	113	12409	3.16772	0.0692091	0.270029
GO:0019212	phosphatase inhibitor activity	MF	5	ENSSSCG00000017942	1	104	9	12409	13.2575	0.072972	0.271365
GO:0004864	protein phosphatase inhibitor activity	MF	6	ENSSSCG00000017942	1	104	9	12409	13.2575	0.072972	0.271365
GO:0008376	acetylgalactosaminyltransferase activity	MF	6	ENSSSCG00000033780	1	104	9	12409	13.2575	0.072972	0.271365
GO:0005975	carbohydrate metabolic process	BP	4	ENSSSCG00000012847,ENSSSCG00000017904,ENSSSCG00000025023,ENSSSCG00000012837	4	89	173	9269	2.408	0.0846783	0.2715
GO:0000015	phosphopyruvate hydratase complex	CC	4	ENSSSCG00000017904	1	71	4	6764	23.8169	0.0413395	0.281109
GO:0016903	oxidoreductase activity, acting on the aldehyde or oxo group of donors	MF	4	ENSSSCG00000002357	1	104	10	12409	11.9317	0.0807471	0.282615
GO:0043021	ribonucleoprotein complex binding	MF	4	ENSSSCG00000038359	1	104	10	12409	11.9317	0.0807471	0.282615
GO:0019210	kinase inhibitor activity	MF	5	ENSSSCG00000040461	1	104	10	12409	11.9317	0.0807471	0.282615
GO:0004860	protein kinase inhibitor activity	MF	6	ENSSSCG00000040461	1	104	10	12409	11.9317	0.0807471	0.282615
GO:0051298	centrosome duplication	BP	4	ENSSSCG00000017890	1	89	10	9269	10.4146	0.0920174	0.282664
GO:0051262	protein tetramerization	BP	8	ENSSSCG00000017950	1	89	10	9269	10.4146	0.0920174	0.282664
GO:0009064	glutamine family amino acid metabolic process	BP	9	ENSSSCG00000005701	1	89	10	9269	10.4146	0.0920174	0.282664
GO:0002098	tRNA wobble uridine modification	BP	13	ENSSSCG00000027514	1	89	10	9269	10.4146	0.0920174	0.282664
GO:0071840	cellular component organization or biogenesis	BP	3	ENSSSCG00000031769,ENSSSCG00000021363,ENSSSCG00000017920,ENSSSCG00000017914,ENSSSCG00000038359,ENSSSCG00000024569,ENSSSCG00000017907,ENSSSCG00000012856,ENSSSCG00000012854,ENSSSCG00000017890,ENSSSCG00000017950	11	89	730	9269	1.56932	0.0894009	0.282664
GO:0010921	regulation of phosphatase activity	BP	9	ENSSSCG00000017942	1	89	10	9269	10.4146	0.0920174	0.282664
GO:0009072	aromatic amino acid family metabolic process	BP	8	ENSSSCG00000039767	1	89	10	9269	10.4146	0.0920174	0.282664
GO:0140535	intracellular protein -containing complex	CC	3	ENSSSCG00000017913,ENSSSCG00000027514,ENSSSCG00000028278,ENSSSCG00000017971	4	71	135	6764	2.82274	0.0528748	0.287639
GO:0000178	exosome (RNase complex)	CC	5	ENSSSCG00000005704	1	71	5	6764	19.0535	0.0514083	0.287639
GO:1905354	exoribonuclease complex	CC	4	ENSSSCG00000005704	1	71	5	6764	19.0535	0.0514083	0.287639
GO:0033588	elongator holoenzyme complex	CC	4	ENSSSCG00000027514	1	71	5	6764	19.0535	0.0514083	0.287639
GO:0032991	protein -containing complex	CC	2	ENSSSCG00000017913,ENSSSCG00000039202,ENSSSCG00000021363,ENSSSCG00000017971,ENSSSCG00000031903,ENSSSCG00000012836,ENSSSCG00000005704,ENSSSCG00000028278,ENSSSCG00000039556,ENSSSCG00000033260,ENSSSCG00000027514,ENSSSCG00000017904,ENSSSCG00000017963,ENSSSCG00000017951,ENSSSCG00000017919,ENSSSCG00000027100	16	71	984	6764	1.54907	0.0458354	0.287639
GO:0051128	regulation of cellular component organization	BP	5	ENSSSCG00000012854,ENSSSCG00000038359,ENSSSCG00000017920	3	89	115	9269	2.71685	0.098412	0.295327
GO:0090305	nucleic acid phosphodiester bond hydrolysis	BP	7	ENSSSCG00000017929	1	89	11	9269	9.46782	0.100745	0.295327
GO:0090257	regulation of muscle system process	BP	6	ENSSSCG00000031903	1	89	11	9269	9.46782	0.100745	0.295327
GO:0006898	receptor -mediated endocytosis	BP	7	ENSSSCG00000017920	1	89	11	9269	9.46782	0.100745	0.295327
GO:0070507	regulation of microtubule cytoskeleton organization	BP	6	ENSSSCG00000012854	1	89	11	9269	9.46782	0.100745	0.295327
GO:0006091	generation of precursor metabolites and energy	BP	4	ENSSSCG00000012847,ENSSSCG00000017904	2	89	56	9269	3.7195	0.100689	0.295327
GO:0006937	regulation of muscle contraction	BP	7	ENSSSCG00000031903	1	89	11	9269	9.46782	0.100745	0.295327
GO:0002097	tRNA wobble base modification	BP	12	ENSSSCG00000027514	1	89	11	9269	9.46782	0.100745	0.295327
GO:0005890	sodium:potassium -exchanging ATPase complex	CC	7	ENSSSCG00000017951	1	71	6	6764	15.8779	0.0613728	0.298096
GO:0098533	ATPase dependent transmembrane transport complex	CC	5	ENSSSCG00000017951	1	71	6	6764	15.8779	0.0613728	0.298096
GO:0090533	cation -transporting ATPase complex	CC	6	ENSSSCG00000017951	1	71	6	6764	15.8779	0.0613728	0.298096
GO:0032879	regulation of localization	BP	4	ENSSSCG00000024158,ENSSSCG00000017920	2	89	57	9269	3.65425	0.103724	0.302331
GO:0006810	transport	BP	4	ENSSSCG00000017925,ENSSSCG00000032472,ENSSSCG00000038231,ENSSSCG00000017920,ENSSSCG00000012855,ENSSSCG00000012836,ENSSSCG00000017895,ENSSSCG00000017914,ENSSSCG00000024158,ENSSSCG00000024569,ENSSSCG00000039556,ENSSSCG00000017909,ENSSSCG00000012844,ENSSSCG00000023537,ENSSSCG00000017951,ENSSSCG00000023915,ENSSSCG00000017926	17	89	1288	9269	1.3746	0.104704	0.303463
GO:0016706	2 -oxoglutarate -dependent dioxygenase activity	MF	5	ENSSSCG00000017962	1	104	11	12409	10.847	0.0884576	0.305115
GO:0003723	RNA binding	MF	5	ENSSSCG00000017957,ENSSSCG00000005704,ENSSSCG00000038359,ENSSSCG00000017953,ENSSSCG00000005702	5	104	285	12409	2.09329	0.0912527	0.310259
GO:0051234	establishment of localization	BP	3	ENSSSCG00000017925,ENSSSCG00000032472,ENSSSCG00000038231,ENSSSCG00000017920,ENSSSCG00000012855,ENSSSCG00000012836,ENSSSCG00000017895,ENSSSCG00000017914,ENSSSCG00000024158,ENSSSCG00000024569,ENSSSCG00000039556,ENSSSCG00000017909,ENSSSCG00000012844,ENSSSCG00000023537,ENSSSCG00000017951,ENSSSCG00000023915,ENSSSCG00000017926	17	89	1294	9269	1.36822	0.108114	0.311587
GO:0006325	chromatin organization	BP	5	ENSSSCG00000012856,ENSSSCG00000021363	2	89	59	9269	3.53038	0.109867	0.313121
GO:0042886	amide transport	BP	6	ENSSSCG00000024158	1	89	12	9269	8.67884	0.10939	0.313121
GO:0017017	MAP kinase tyrosine/serine/threonine phosphatase activity	MF	9	ENSSSCG00000032911	1	104	12	12409	9.94311	0.096104	0.313325
GO:0016538	cyclin -dependent protein serine/threonine kinase regulator activity	MF	6	ENSSSCG00000040461	1	104	12	12409	9.94311	0.096104	0.313325
GO:0033549	MAP kinase phosphatase activity	MF	8	ENSSSCG00000032911	1	104	12	12409	9.94311	0.096104	0.313325
GO:0007267	cell -cell signaling	BP	4	ENSSSCG00000037096,ENSSSCG00000025689,ENSSSCG00000024158	3	89	122	9269	2.56097	0.112337	0.31839
GO:0032268	regulation of cellular protein metabolic process	BP	6	ENSSSCG00000017942,ENSSSCG00000038359	2	89	60	9269	3.47154	0.112974	0.318438
GO:0140098	catalytic activity, acting on RNA	MF	4	ENSSSCG00000017929,ENSSSCG00000028278,ENSSSCG00000017957	3	104	132	12409	2.71176	0.0991112	0.318763
GO:0016055	Wnt signaling pathway	BP	6	ENSSSCG00000037096,ENSSSCG00000025689	2	89	61	9269	3.41463	0.116104	0.320157
GO:0060326	cell chemotaxis	BP	5	ENSSSCG00000017920	1	89	13	9269	8.01124	0.117953	0.320157
GO:0051130	positive regulation of cellular component organization	BP	6	ENSSSCG00000038359	1	89	13	9269	8.01124	0.117953	0.320157
GO:0060070	canonical Wnt signaling pathway	BP	7	ENSSSCG00000037096	1	89	13	9269	8.01124	0.117953	0.320157
GO:0035303	regulation of dephosphorylation	BP	8	ENSSSCG00000017942	1	89	13	9269	8.01124	0.117953	0.320157
GO:1905114	cell surface receptor signaling pathway involved in cell -cell signaling	BP	5	ENSSSCG00000037096,ENSSSCG00000025689	2	89	61	9269	3.41463	0.116104	0.320157
GO:0198738	cell -cell signaling by wnt	BP	5	ENSSSCG00000037096,ENSSSCG00000025689	2	89	61	9269	3.41463	0.116104	0.320157
GO:0000278	mitotic cell cycle	BP	4	ENSSSCG00000040461,ENSSSCG00000034958	2	89	63	9269	3.30622	0.12243	0.327117
GO:0140352	export from cell	BP	5	ENSSSCG00000024158,ENSSSCG00000023537	2	89	63	9269	3.30622	0.12243	0.327117
GO:0032940	secretion by cell	BP	6	ENSSSCG00000024158,ENSSSCG00000023537	2	89	63	9269	3.30622	0.12243	0.327117
GO:0051246	regulation of protein metabolic process	BP	6	ENSSSCG00000017942,ENSSSCG00000038359	2	89	64	9269	3.25456	0.125624	0.333913
GO:0032040	small -subunit processome	CC	5	ENSSSCG00000039202	1	71	7	6764	13.6097	0.0712341	0.334063
GO:0043933	protein -containing complex organization	BP	5	ENSSSCG00000017950,ENSSSCG00000038359,ENSSSCG00000012856,ENSSSCG00000031769	4	89	201	9269	2.07256	0.127494	0.337135
GO:0015144	carbohydrate transmembrane transporter activity	MF	4	ENSSSCG00000023915	1	104	14	12409	8.52266	0.111207	0.352896
GO:0016192	vesicle -mediated transport	BP	5	ENSSSCG00000012836,ENSSSCG00000023537,ENSSSCG00000017895,ENSSSCG00000017920	4	89	205	9269	2.03212	0.134246	0.353171
GO:1904315	transmitter -gated ion channel activity involved in regulation of postsynaptic membrane potential	MF	9	ENSSSCG00000017909	1	104	15	12409	7.95449	0.118664	0.357495
GO:0099529	neurotransmitter receptor activity involved in regulation of postsynaptic membrane potential	MF	6	ENSSSCG00000017909	1	104	15	12409	7.95449	0.118664	0.357495
GO:0022848	acetylcholine -gated cation -selective channel activity	MF	9	ENSSSCG00000017909	1	104	15	12409	7.95449	0.118664	0.357495
GO:0005096	GTPase activator activity	MF	5	ENSSSCG00000017895,ENSSSCG00000017943	2	104	70	12409	3.40907	0.116569	0.357495
GO:0140640	catalytic activity, acting on a nucleic acid	MF	3	ENSSSCG00000017929,ENSSSCG00000028278,ENSSSCG00000017957,ENSSSCG00000039064	4	104	226	12409	2.11181	0.121742	0.362182
GO:0006869	lipid transport	BP	6	ENSSSCG00000017914,ENSSSCG00000024569	2	89	68	9269	3.06312	0.138595	0.362751
GO:0007188	adenylate cyclase -modulating G protein -coupled receptor signaling pathway	BP	5	ENSSSCG00000012851	1	89	16	9269	6.50913	0.143155	0.365366
GO:0009628	response to abiotic stimulus	BP	3	ENSSSCG00000024158	1	89	16	9269	6.50913	0.143155	0.365366
GO:0032886	regulation of microtubule -based process	BP	5	ENSSSCG00000012854	1	89	16	9269	6.50913	0.143155	0.365366
GO:0007417	central nervous system development	BP	5	ENSSSCG00000012845	1	89	16	9269	6.50913	0.143155	0.365366
GO:0034097	response to cytokine	BP	5	ENSSSCG00000017920	1	89	16	9269	6.50913	0.143155	0.365366
GO:0003777	microtubule motor activity	MF	3	ENSSSCG00000017900,ENSSSCG00000017963	2	104	73	12409	3.26897	0.12487	0.366902
GO:0050900	leukocyte migration	BP	3	ENSSSCG00000017920	1	89	17	9269	6.12624	0.151397	0.37161
GO:0006839	mitochondrial transport	BP	6	ENSSSCG00000032472	1	89	17	9269	6.12624	0.151397	0.37161
GO:0030111	regulation of Wnt signaling pathway	BP	7	ENSSSCG00000037096	1	89	17	9269	6.12624	0.151397	0.37161
GO:0032270	positive regulation of cellular protein metabolic process	BP	7	ENSSSCG00000038359	1	89	17	9269	6.12624	0.151397	0.37161
GO:0051247	positive regulation of protein metabolic process	BP	7	ENSSSCG00000038359	1	89	17	9269	6.12624	0.151397	0.37161
GO:1903530	regulation of secretion by cell	BP	5	ENSSSCG00000024158	1	89	17	9269	6.12624	0.151397	0.37161
GO:0055085	transmembrane transport	BP	5	ENSSSCG00000017925,ENSSSCG00000038231,ENSSSCG00000012855,ENSSSCG00000024158,ENSSSCG00000039556,ENSSSCG00000017909,ENSSSCG00000012844,ENSSSCG00000023915,ENSSSCG00000017926	9	89	629	9269	1.49017	0.148532	0.37161
GO:0006366	transcription by RNA polymerase II	BP	9	ENSSSCG00000017919,ENSSSCG00000028278,ENSSSCG00000033507	3	89	138	9269	2.26404	0.146725	0.37161
GO:0009185	ribonucleoside diphosphate metabolic process	BP	8	ENSSSCG00000017904	1	89	18	9269	5.78589	0.15956	0.372065
GO:0006757	ATP generation from ADP	BP	5	ENSSSCG00000017904	1	89	18	9269	5.78589	0.15956	0.372065
GO:0007051	spindle organization	BP	8	ENSSSCG00000021363	1	89	18	9269	5.78589	0.15956	0.372065
GO:0006090	pyruvate metabolic process	BP	8	ENSSSCG00000017904	1	89	18	9269	5.78589	0.15956	0.372065
GO:0046031	ADP metabolic process	BP	10	ENSSSCG00000017904	1	89	18	9269	5.78589	0.15956	0.372065
GO:0010876	lipid localization	BP	4	ENSSSCG00000017914,ENSSSCG00000024569	2	89	73	9269	2.85332	0.155196	0.372065
GO:0051046	regulation of secretion	BP	6	ENSSSCG00000024158	1	89	18	9269	5.78589	0.15956	0.372065
GO:0009135	purine nucleoside diphosphate metabolic process	BP	8	ENSSSCG00000017904	1	89	18	9269	5.78589	0.15956	0.372065
GO:0009179	purine ribonucleoside diphosphate metabolic process	BP	9	ENSSSCG00000017904	1	89	18	9269	5.78589	0.15956	0.372065
GO:0051179	localization	BP	2	ENSSSCG00000017925,ENSSSCG00000032472,ENSSSCG00000038231,ENSSSCG00000017920,ENSSSCG00000012855,ENSSSCG00000012836,ENSSSCG00000017895,ENSSSCG00000017914,ENSSSCG00000024158,ENSSSCG00000024569,ENSSSCG00000039556,ENSSSCG00000017909,ENSSSCG00000012844,ENSSSCG00000023537,ENSSSCG00000017951,ENSSSCG00000023915,ENSSSCG00000017926	17	89	1363	9269	1.29896	0.15233	0.372065
GO:0006096	glycolytic process	BP	9	ENSSSCG00000017904	1	89	18	9269	5.78589	0.15956	0.372065
GO:0007166	cell surface receptor signaling pathway	BP	4	ENSSSCG00000025689,ENSSSCG00000037096,ENSSSCG00000012871,ENSSSCG00000012872,ENSSSCG00000012870	5	89	301	9269	1.73	0.16274	0.377762
GO:0043067	regulation of programmed cell death	BP	6	ENSSSCG00000030888,ENSSSCG00000028725	2	89	76	9269	2.74069	0.165334	0.380343
GO:0042981	regulation of apoptotic process	BP	7	ENSSSCG00000030888,ENSSSCG00000028725	2	89	76	9269	2.74069	0.165334	0.380343
GO:0043244	regulation of protein -containing complex disassembly	BP	6	ENSSSCG00000038359	1	89	19	9269	5.48137	0.167645	0.38054
GO:0071417	cellular response to organonitrogen compound	BP	6	ENSSSCG00000012851	1	89	19	9269	5.48137	0.167645	0.38054
GO:0098656	anion transmembrane transport	BP	7	ENSSSCG00000024158	1	89	19	9269	5.48137	0.167645	0.38054
GO:0010941	regulation of cell death	BP	5	ENSSSCG00000030888,ENSSSCG00000028725	2	89	77	9269	2.70509	0.16874	0.381337
GO:0048522	positive regulation of cellular process	BP	5	ENSSSCG00000038359,ENSSSCG00000024158,ENSSSCG00000017920	3	89	149	9269	2.0969	0.172127	0.387286
GO:0046903	secretion	BP	5	ENSSSCG00000024158,ENSSSCG00000023537	2	89	79	9269	2.63661	0.175587	0.390089
GO:0010817	regulation of hormone levels	BP	4	ENSSSCG00000024158	1	89	20	9269	5.2073	0.175654	0.390089
GO:1901699	cellular response to nitrogen compound	BP	5	ENSSSCG00000012851	1	89	20	9269	5.2073	0.175654	0.390089
GO:0019637	organophosphate metabolic process	BP	5	ENSSSCG00000037427,ENSSSCG00000017904,ENSSSCG00000012859,ENSSSCG00000012847	4	89	230	9269	1.81124	0.17954	0.396999
GO:0031985	Golgi cisterna	CC	5	ENSSSCG00000033780	1	71	9	6764	10.5853	0.0906512	0.397696
GO:0032580	Golgi cisterna membrane	CC	5	ENSSSCG00000033780	1	71	9	6764	10.5853	0.0906512	0.397696
GO:0023061	signal release	BP	7	ENSSSCG00000024158	1	89	21	9269	4.95934	0.183586	0.404205
GO:0016702	oxidoreductase activity, acting on single donors with incorporation of molecular oxygen, incorporation of two atoms of oxygen	MF	5	ENSSSCG00000017923	1	104	18	12409	6.62874	0.140667	0.404543
GO:0004298	threonine -type endopeptidase activity	MF	6	ENSSSCG00000017913	1	104	19	12409	6.27986	0.147879	0.404543
GO:0016831	carboxy -lyase activity	MF	5	ENSSSCG00000036234	1	104	19	12409	6.27986	0.147879	0.404543
GO:0004521	endoribonuclease activity	MF	7	ENSSSCG00000017929	1	104	19	12409	6.27986	0.147879	0.404543
GO:0016829	lyase activity	MF	3	ENSSSCG00000036234,ENSSSCG00000017904	2	104	80	12409	2.98293	0.144754	0.404543
GO:0003712	transcription coregulator activity	MF	3	ENSSSCG00000017919,ENSSSCG00000027100	2	104	79	12409	3.02069	0.141873	0.404543
GO:0140513	nuclear protein -containing complex	CC	3	ENSSSCG00000017919,ENSSSCG00000028278,ENSSSCG00000027100,ENSSSCG00000021363	4	71	200	6764	1.90535	0.157712	0.406306
GO:0043231	intracellular membrane -bounded organelle	CC	5	ENSSSCG00000032472,ENSSSCG00000021363,ENSSSCG00000017895,ENSSSCG00000017950,ENSSSCG00000035048,ENSSSCG00000028278,ENSSSCG00000040461,ENSSSCG00000012856,ENSSSCG00000034958,ENSSSCG00000017902,ENSSSCG00000033780,ENSSSCG00000017962,ENSSSCG00000017919,ENSSSCG00000027100,ENSSSCG00000027302,ENSSSCG00000002372,ENSSSCG00000037900	17	71	1317	6764	1.22973	0.206962	0.406306
GO:0030118	clathrin coat	CC	5	ENSSSCG00000012836	1	71	24	6764	3.96948	0.224066	0.406306
GO:0000428	DNA -directed RNA polymerase complex	CC	7	ENSSSCG00000028278	1	71	22	6764	4.33035	0.20746	0.406306
GO:0055029	nuclear DNA -directed RNA polymerase complex	CC	8	ENSSSCG00000028278	1	71	22	6764	4.33035	0.20746	0.406306
GO:0045211	postsynaptic membrane	CC	6	ENSSSCG00000017909	1	71	21	6764	4.53655	0.199026	0.406306
GO:0070603	SWI/SNF superfamily -type complex	CC	4	ENSSSCG00000021363	1	71	22	6764	4.33035	0.20746	0.406306
GO:0098794	postsynapse	CC	3	ENSSSCG00000017909	1	71	22	6764	4.33035	0.20746	0.406306
GO:1904949	ATPase complex	CC	4	ENSSSCG00000021363	1	71	22	6764	4.33035	0.20746	0.406306
GO:0030119	AP -type membrane coat adaptor complex	CC	4	ENSSSCG00000012836	1	71	22	6764	4.33035	0.20746	0.406306
GO:0030880	RNA polymerase complex	CC	6	ENSSSCG00000028278	1	71	22	6764	4.33035	0.20746	0.406306
GO:0098687	chromosomal region	CC	3	ENSSSCG00000034958	1	71	23	6764	4.14207	0.215806	0.406306
GO:1902495	transmembrane transporter complex	CC	4	ENSSSCG00000017951,ENSSSCG00000039556	2	71	83	6764	2.2956	0.216436	0.406306
GO:0099080	supramolecular complex	CC	3	ENSSSCG00000031903,ENSSSCG00000039784,ENSSSCG00000033260	3	71	154	6764	1.85586	0.219183	0.406306
GO:1990351	transporter complex	CC	3	ENSSSCG00000017951,ENSSSCG00000039556	2	71	84	6764	2.26828	0.220305	0.406306
GO:0005929	cilium	CC	5	ENSSSCG00000002356	1	71	24	6764	3.96948	0.224066	0.406306
GO:0030286	dynein complex	CC	4	ENSSSCG00000017963	1	71	22	6764	4.33035	0.20746	0.406306
GO:0098791	Golgi apparatus subcompartment	CC	4	ENSSSCG00000033780	1	71	21	6764	4.53655	0.199026	0.406306
GO:0097060	synaptic membrane	CC	5	ENSSSCG00000017909	1	71	21	6764	4.53655	0.199026	0.406306
GO:0070161	anchoring junction	CC	4	ENSSSCG00000017934,ENSSSCG00000027302	2	71	77	6764	2.47448	0.193382	0.406306
GO:0043227	membrane -bounded organelle	CC	4	ENSSSCG00000032472,ENSSSCG00000021363,ENSSSCG00000002356,ENSSSCG00000017895,ENSSSCG00000017950,ENSSSCG00000035048,ENSSSCG00000028278,ENSSSCG00000040461,ENSSSCG00000012856,ENSSSCG00000034958,ENSSSCG00000017902,ENSSSCG00000033780,ENSSSCG00000017962,ENSSSCG00000017919,ENSSSCG00000027100,ENSSSCG00000027302,ENSSSCG00000002372,ENSSSCG00000037900	18	71	1341	6764	1.27876	0.152778	0.406306
GO:0030054	cell junction	CC	3	ENSSSCG00000017909,ENSSSCG00000017934,ENSSSCG00000027302	3	71	128	6764	2.23283	0.150701	0.406306
GO:0005759	mitochondrial matrix	CC	6	ENSSSCG00000035048	1	71	15	6764	6.35117	0.146533	0.406306
GO:0005886	plasma membrane	CC	4	ENSSSCG00000039556,ENSSSCG00000017896,ENSSSCG00000017909,ENSSSCG00000012851,ENSSSCG00000017951,ENSSSCG00000024158	6	71	339	6764	1.68615	0.144036	0.406306
GO:0043233	organelle lumen	CC	4	ENSSSCG00000035048,ENSSSCG00000021363,ENSSSCG00000028278	3	71	119	6764	2.4017	0.128917	0.406306
GO:0070013	intracellular organelle lumen	CC	5	ENSSSCG00000035048,ENSSSCG00000021363,ENSSSCG00000028278	3	71	119	6764	2.4017	0.128917	0.406306
GO:0031974	membrane -enclosed lumen	CC	3	ENSSSCG00000035048,ENSSSCG00000021363,ENSSSCG00000028278	3	71	119	6764	2.4017	0.128917	0.406306
GO:0005768	endosome	CC	8	ENSSSCG00000017895	1	71	13	6764	7.32828	0.128293	0.406306
GO:0005737	cytoplasm	CC	3	ENSSSCG00000032472,ENSSSCG00000012847,ENSSSCG00000017971,ENSSSCG00000031903,ENSSSCG00000012836,ENSSSCG00000017914,ENSSSCG00000017895,ENSSSCG00000035048,ENSSSCG00000033260,ENSSSCG00000017904,ENSSSCG00000033780	11	71	716	6764	1.46361	0.125751	0.406306
GO:0005654	nucleoplasm	CC	3	ENSSSCG00000028278,ENSSSCG00000021363	2	71	53	6764	3.595	0.106414	0.406306
GO:0030684	preribosome	CC	4	ENSSSCG00000039202	1	71	10	6764	9.52676	0.100209	0.406306
GO:0005795	Golgi stack	CC	5	ENSSSCG00000033780	1	71	10	6764	9.52676	0.100209	0.406306
GO:0005576	extracellular region	CC	3	ENSSSCG00000040035,ENSSSCG00000035293,ENSSSCG00000040951,ENSSSCG00000033740,ENSSSCG00000012871,ENSSSCG00000012872,ENSSSCG00000012870	7	71	443	6764	1.50536	0.181349	0.406306
GO:0030131	clathrin adaptor complex	CC	5	ENSSSCG00000012836	1	71	19	6764	5.01408	0.181892	0.406306
GO:0031248	protein acetyltransferase complex	CC	4	ENSSSCG00000017971	1	71	19	6764	5.01408	0.181892	0.406306
GO:0000775	chromosome, centromeric region	CC	4	ENSSSCG00000034958	1	71	19	6764	5.01408	0.181892	0.406306
GO:1902493	acetyltransferase complex	CC	5	ENSSSCG00000017971	1	71	19	6764	5.01408	0.181892	0.406306
GO:0015629	actin cytoskeleton	CC	7	ENSSSCG00000031903,ENSSSCG00000033260	2	71	75	6764	2.54047	0.185774	0.406306
GO:0099081	supramolecular polymer	CC	4	ENSSSCG00000031903,ENSSSCG00000039784,ENSSSCG00000033260	3	71	142	6764	2.0127	0.186702	0.406306
GO:0099512	supramolecular fiber	CC	5	ENSSSCG00000031903,ENSSSCG00000039784,ENSSSCG00000033260	3	71	142	6764	2.0127	0.186702	0.406306
GO:0016591	RNA polymerase II, holoenzyme	CC	9	ENSSSCG00000028278	1	71	20	6764	4.76338	0.190504	0.406306
GO:0005634	nucleus	CC	6	ENSSSCG00000021363,ENSSSCG00000017962,ENSSSCG00000028278,ENSSSCG00000040461,ENSSSCG00000012856,ENSSSCG00000034958,ENSSSCG00000017902,ENSSSCG00000017950,ENSSSCG00000017919,ENSSSCG00000027100,ENSSSCG00000027302,ENSSSCG00000002372,ENSSSCG00000037900	13	71	920	6764	1.34617	0.160429	0.406306
GO:0005911	cell -cell junction	CC	5	ENSSSCG00000017934,ENSSSCG00000027302	2	71	71	6764	2.68359	0.170701	0.406306
GO:0005839	proteasome core complex	CC	3	ENSSSCG00000017913	1	71	18	6764	5.29264	0.17319	0.406306
GO:0016701	oxidoreductase activity, acting on single donors with incorporation of molecular oxygen	MF	4	ENSSSCG00000017923	1	104	20	12409	5.96587	0.155032	0.40904
GO:0004713	protein tyrosine kinase activity	MF	7	ENSSSCG00000026142,ENSSSCG00000005706	2	104	84	12409	2.84089	0.156398	0.40904
GO:0016835	carbon -oxygen lyase activity	MF	4	ENSSSCG00000017904	1	104	20	12409	5.96587	0.155032	0.40904
GO:0016836	hydro -lyase activity	MF	5	ENSSSCG00000017904	1	104	20	12409	5.96587	0.155032	0.40904
GO:0006417	regulation of translation	BP	8	ENSSSCG00000038359	1	89	22	9269	4.73391	0.191443	0.410922
GO:0006400	tRNA modification	BP	11	ENSSSCG00000027514	1	89	22	9269	4.73391	0.191443	0.410922
GO:0007009	plasma membrane organization	BP	6	ENSSSCG00000024569	1	89	22	9269	4.73391	0.191443	0.410922
GO:0006334	nucleosome assembly	BP	8	ENSSSCG00000012856	1	89	22	9269	4.73391	0.191443	0.410922
GO:0006936	muscle contraction	BP	5	ENSSSCG00000031903	1	89	22	9269	4.73391	0.191443	0.410922
GO:0034248	regulation of cellular amide metabolic process	BP	6	ENSSSCG00000038359	1	89	22	9269	4.73391	0.191443	0.410922
GO:0006928	movement of cell or subcellular component	BP	3	ENSSSCG00000017900,ENSSSCG00000017963,ENSSSCG00000017920	3	89	158	9269	1.97746	0.193782	0.414209
GO:0005829	cytosol	CC	3	ENSSSCG00000017904	1	71	25	6764	3.8107	0.232239	0.415586
GO:0006575	cellular modified amino acid metabolic process	BP	4	ENSSSCG00000037427	1	89	23	9269	4.52809	0.199225	0.417154
GO:0034728	nucleosome organization	BP	7	ENSSSCG00000012856	1	89	23	9269	4.52809	0.199225	0.417154
GO:0003012	muscle system process	BP	4	ENSSSCG00000031903	1	89	23	9269	4.52809	0.199225	0.417154
GO:0044057	regulation of system process	BP	5	ENSSSCG00000031903	1	89	23	9269	4.52809	0.199225	0.417154
GO:0006520	cellular amino acid metabolic process	BP	7	ENSSSCG00000005701,ENSSSCG00000039767	2	89	85	9269	2.4505	0.196378	0.417154
GO:0016053	organic acid biosynthetic process	BP	5	ENSSSCG00000005701	1	89	24	9269	4.33942	0.206934	0.426333
GO:0046394	carboxylic acid biosynthetic process	BP	6	ENSSSCG00000005701	1	89	24	9269	4.33942	0.206934	0.426333
GO:0016052	carbohydrate catabolic process	BP	5	ENSSSCG00000017904	1	89	24	9269	4.33942	0.206934	0.426333
GO:0007018	microtubule -based movement	BP	4	ENSSSCG00000017900,ENSSSCG00000017963	2	89	88	9269	2.36696	0.206889	0.426333
GO:0001558	regulation of cell growth	BP	5	ENSSSCG00000017920	1	89	25	9269	4.16584	0.214568	0.435073
GO:0030334	regulation of cell migration	BP	6	ENSSSCG00000017920	1	89	25	9269	4.16584	0.214568	0.435073
GO:0031497	chromatin assembly	BP	7	ENSSSCG00000012856	1	89	25	9269	4.16584	0.214568	0.435073
GO:0044281	small molecule metabolic process	BP	3	ENSSSCG00000036234,ENSSSCG00000039767,ENSSSCG00000012859,ENSSSCG00000017904,ENSSSCG00000005701	5	89	331	9269	1.5732	0.212086	0.435073
GO:0051287	NAD binding	MF	5	ENSSSCG00000014558	1	104	22	12409	5.42351	0.169159	0.437607
GO:0070003	threonine -type peptidase activity	MF	5	ENSSSCG00000017913	1	104	23	12409	5.18771	0.176135	0.450753
GO:0000502	proteasome complex	CC	4	ENSSSCG00000017913	1	71	28	6764	3.40241	0.256255	0.452606
GO:0008076	voltage -gated potassium channel complex	CC	8	ENSSSCG00000039556	1	71	31	6764	3.07315	0.279529	0.45343
GO:0031981	nuclear lumen	CC	6	ENSSSCG00000028278,ENSSSCG00000021363	2	71	95	6764	2.00563	0.263158	0.45343
GO:0043229	intracellular organelle	CC	4	ENSSSCG00000032472,ENSSSCG00000031903,ENSSSCG00000017895,ENSSSCG00000012856,ENSSSCG00000017950,ENSSSCG00000017962,ENSSSCG00000027100,ENSSSCG00000002372,ENSSSCG00000038364,ENSSSCG00000033780,ENSSSCG00000021363,ENSSSCG00000035048,ENSSSCG00000033260,ENSSSCG00000034958,ENSSSCG00000017902,ENSSSCG00000027302,ENSSSCG00000037900,ENSSSCG00000002356,ENSSSCG00000028278,ENSSSCG00000040461,ENSSSCG00000039784,…	23	71	1925	6764	1.13826	0.268321	0.45343
GO:0005815	microtubule organizing center	CC	3	ENSSSCG00000002356	1	71	36	6764	2.64632	0.316734	0.45343
GO:0043226	organelle	CC	3	ENSSSCG00000032472,ENSSSCG00000031903,ENSSSCG00000017895,ENSSSCG00000012856,ENSSSCG00000017950,ENSSSCG00000017962,ENSSSCG00000027100,ENSSSCG00000002372,ENSSSCG00000038364,ENSSSCG00000033780,ENSSSCG00000021363,ENSSSCG00000035048,ENSSSCG00000033260,ENSSSCG00000034958,ENSSSCG00000017902,ENSSSCG00000027302,ENSSSCG00000037900,ENSSSCG00000002356,ENSSSCG00000028278,ENSSSCG00000040461,ENSSSCG00000039784,…	23	71	1942	6764	1.1283	0.284308	0.45343
GO:0005887	integral component of plasma membrane	CC	5	ENSSSCG00000017951,ENSSSCG00000012851,ENSSSCG00000039556	3	71	187	6764	1.52836	0.313024	0.45343
GO:0005856	cytoskeleton	CC	6	ENSSSCG00000002356,ENSSSCG00000031903,ENSSSCG00000033260,ENSSSCG00000039784,ENSSSCG00000017963	5	71	352	6764	1.35323	0.309768	0.45343
GO:0120025	plasma membrane bounded cell projection	CC	4	ENSSSCG00000002356	1	71	35	6764	2.72193	0.309448	0.45343
GO:0042995	cell projection	CC	3	ENSSSCG00000002356	1	71	35	6764	2.72193	0.309448	0.45343
GO:0070160	tight junction	CC	6	ENSSSCG00000017934	1	71	34	6764	2.80199	0.302085	0.45343
GO:0005622	intracellular anatomical structure	CC	3	ENSSSCG00000032472,ENSSSCG00000031903,ENSSSCG00000012836,ENSSSCG00000017914,ENSSSCG00000017895,ENSSSCG00000012856,ENSSSCG00000017904,ENSSSCG00000017950,ENSSSCG00000017962,ENSSSCG00000027100,ENSSSCG00000002372,ENSSSCG00000017971,ENSSSCG00000005704,ENSSSCG00000038364,ENSSSCG00000033780,ENSSSCG00000017913,ENSSSCG00000012847,ENSSSCG00000021363,ENSSSCG00000035048,ENSSSCG00000033260,ENSSSCG00000034958,…	30	71	2606	6764	1.09671	0.297291	0.45343
GO:0005923	bicellular tight junction	CC	7	ENSSSCG00000017934	1	71	33	6764	2.8869	0.294645	0.45343
GO:1905369	endopeptidase complex	CC	5	ENSSSCG00000017913	1	71	33	6764	2.8869	0.294645	0.45343
GO:0043296	apical junction complex	CC	6	ENSSSCG00000017934	1	71	33	6764	2.8869	0.294645	0.45343
GO:0071944	cell periphery	CC	3	ENSSSCG00000039556,ENSSSCG00000017896,ENSSSCG00000017909,ENSSSCG00000012851,ENSSSCG00000017951,ENSSSCG00000024158	6	71	423	6764	1.35131	0.283121	0.45343
GO:0031226	intrinsic component of plasma membrane	CC	4	ENSSSCG00000017951,ENSSSCG00000012851,ENSSSCG00000039556	3	71	188	6764	1.52023	0.315919	0.45343
GO:1990234	transferase complex	CC	4	ENSSSCG00000028278,ENSSSCG00000017971	2	71	100	6764	1.90535	0.282703	0.45343
GO:0034705	potassium channel complex	CC	7	ENSSSCG00000039556	1	71	31	6764	3.07315	0.279529	0.45343
GO:0046939	nucleotide phosphorylation	BP	7	ENSSSCG00000017904	1	89	28	9269	3.7195	0.237039	0.455435
GO:1901605	alpha -amino acid metabolic process	BP	8	ENSSSCG00000005701	1	89	28	9269	3.7195	0.237039	0.455435
GO:0015914	phospholipid transport	BP	7	ENSSSCG00000024569	1	89	28	9269	3.7195	0.237039	0.455435
GO:0010243	response to organonitrogen compound	BP	5	ENSSSCG00000012851	1	89	28	9269	3.7195	0.237039	0.455435
GO:0006333	chromatin assembly or disassembly	BP	6	ENSSSCG00000012856	1	89	27	9269	3.85726	0.22962	0.455435
GO:2000145	regulation of cell motility	BP	5	ENSSSCG00000017920	1	89	27	9269	3.85726	0.22962	0.455435
GO:0007346	regulation of mitotic cell cycle	BP	6	ENSSSCG00000040461	1	89	27	9269	3.85726	0.22962	0.455435
GO:0051270	regulation of cellular component movement	BP	5	ENSSSCG00000017920	1	89	27	9269	3.85726	0.22962	0.455435
GO:0015748	organophosphate ester transport	BP	6	ENSSSCG00000024569	1	89	28	9269	3.7195	0.237039	0.455435
GO:0030041	actin filament polymerization	BP	8	ENSSSCG00000031769	1	89	28	9269	3.7195	0.237039	0.455435
GO:0010608	posttranscriptional regulation of gene expression	BP	7	ENSSSCG00000038359	1	89	27	9269	3.85726	0.22962	0.455435
GO:0006165	nucleoside diphosphate phosphorylation	BP	8	ENSSSCG00000017904	1	89	28	9269	3.7195	0.237039	0.455435
GO:0040008	regulation of growth	BP	4	ENSSSCG00000017920	1	89	28	9269	3.7195	0.237039	0.455435
GO:0009132	nucleoside diphosphate metabolic process	BP	7	ENSSSCG00000017904	1	89	28	9269	3.7195	0.237039	0.455435
GO:0015630	microtubule cytoskeleton	CC	7	ENSSSCG00000017963,ENSSSCG00000002356	2	71	111	6764	1.71653	0.325515	0.456392
GO:0061695	transferase complex, transferring phosphorus -containing groups	CC	5	ENSSSCG00000028278	1	71	37	6764	2.5748	0.323945	0.456392
GO:0019887	protein kinase regulator activity	MF	5	ENSSSCG00000040461	1	104	24	12409	4.97155	0.183052	0.458594
GO:0016830	carbon -carbon lyase activity	MF	4	ENSSSCG00000036234	1	104	24	12409	4.97155	0.183052	0.458594
GO:0098590	plasma membrane region	CC	4	ENSSSCG00000017909	1	71	38	6764	2.50704	0.33108	0.459458
GO:0032984	protein -containing complex disassembly	BP	6	ENSSSCG00000038359	1	89	29	9269	3.59124	0.244387	0.460921
GO:2000112	regulation of cellular macromolecule biosynthetic process	BP	7	ENSSSCG00000038359	1	89	29	9269	3.59124	0.244387	0.460921
GO:0040012	regulation of locomotion	BP	4	ENSSSCG00000017920	1	89	29	9269	3.59124	0.244387	0.460921
GO:0051049	regulation of transport	BP	5	ENSSSCG00000024158	1	89	29	9269	3.59124	0.244387	0.460921
GO:0098609	cell -cell adhesion	BP	4	ENSSSCG00000012852,ENSSSCG00000027302	2	89	98	9269	2.12543	0.242298	0.460921
GO:0003899	DNA -directed 5' -3' RNA polymerase activity	MF	8	ENSSSCG00000028278	1	104	25	12409	4.77269	0.189912	0.461216
GO:0097747	RNA polymerase activity	MF	6	ENSSSCG00000028278	1	104	25	12409	4.77269	0.189912	0.461216
GO:0034062	5' -3' RNA polymerase activity	MF	7	ENSSSCG00000028278	1	104	25	12409	4.77269	0.189912	0.461216
GO:0140694	non -membrane -bounded organelle assembly	BP	7	ENSSSCG00000017890	1	89	30	9269	3.47154	0.251665	0.471183
GO:1901698	response to nitrogen compound	BP	4	ENSSSCG00000012851	1	89	30	9269	3.47154	0.251665	0.471183
GO:0006470	protein dephosphorylation	BP	8	ENSSSCG00000017942,ENSSSCG00000032911	2	89	101	9269	2.0623	0.252989	0.471939
GO:0006813	potassium ion transport	BP	8	ENSSSCG00000017951,ENSSSCG00000039556	2	89	102	9269	2.04208	0.256556	0.472606
GO:0010647	positive regulation of cell communication	BP	6	ENSSSCG00000024158	1	89	31	9269	3.35955	0.258874	0.472606
GO:0022411	cellular component disassembly	BP	5	ENSSSCG00000038359	1	89	31	9269	3.35955	0.258874	0.472606
GO:0031399	regulation of protein modification process	BP	7	ENSSSCG00000017942	1	89	31	9269	3.35955	0.258874	0.472606
GO:0023056	positive regulation of signaling	BP	5	ENSSSCG00000024158	1	89	31	9269	3.35955	0.258874	0.472606
GO:0010256	endomembrane system organization	BP	5	ENSSSCG00000024569	1	89	31	9269	3.35955	0.258874	0.472606
GO:0019888	protein phosphatase regulator activity	MF	5	ENSSSCG00000017942	1	104	26	12409	4.58913	0.196715	0.472912
GO:0065003	protein -containing complex assembly	BP	6	ENSSSCG00000017950,ENSSSCG00000012856,ENSSSCG00000031769	3	89	185	9269	1.68886	0.26212	0.476835
GO:1905368	peptidase complex	CC	4	ENSSSCG00000017913	1	71	41	6764	2.3236	0.352044	0.478516
GO:0048475	coated membrane	CC	4	ENSSSCG00000012836	1	71	42	6764	2.26828	0.358887	0.478516
GO:0030117	membrane coat	CC	4	ENSSSCG00000012836	1	71	42	6764	2.26828	0.358887	0.478516
GO:0005875	microtubule associated complex	CC	3	ENSSSCG00000017963	1	71	41	6764	2.3236	0.352044	0.478516
GO:0016874	ligase activity	MF	3	ENSSSCG00000005701,ENSSSCG00000012859	2	104	99	12409	2.41045	0.201404	0.47934
GO:0006357	regulation of transcription by RNA polymerase II	BP	8	ENSSSCG00000017919,ENSSSCG00000033507	2	89	105	9269	1.98373	0.267262	0.47939
GO:0006996	organelle organization	BP	5	ENSSSCG00000031769,ENSSSCG00000021363,ENSSSCG00000017907,ENSSSCG00000012856,ENSSSCG00000012854,ENSSSCG00000017890	6	89	452	9269	1.38247	0.2666	0.47939
GO:0006323	DNA packaging	BP	8	ENSSSCG00000012856	1	89	32	9269	3.25456	0.266014	0.47939
GO:0046474	glycerophospholipid biosynthetic process	BP	8	ENSSSCG00000037427	1	89	32	9269	3.25456	0.266014	0.47939
GO:0008047	enzyme activator activity	MF	4	ENSSSCG00000017895,ENSSSCG00000017943	2	104	101	12409	2.36272	0.207523	0.481929
GO:0016627	oxidoreductase activity, acting on the CH -CH group of donors	MF	4	ENSSSCG00000017947	1	104	28	12409	4.26133	0.210152	0.481929
GO:0004540	ribonuclease activity	MF	6	ENSSSCG00000017929	1	104	28	12409	4.26133	0.210152	0.481929
GO:0016705	oxidoreductase activity, acting on paired donors, with incorporation or reduction of molecular oxygen	MF	4	ENSSSCG00000017962,ENSSSCG00000039767	2	104	102	12409	2.33956	0.210591	0.481929
GO:0016049	cell growth	BP	3	ENSSSCG00000017920	1	89	33	9269	3.15594	0.273086	0.48813
GO:0019207	kinase regulator activity	MF	4	ENSSSCG00000040461	1	104	29	12409	4.11439	0.216787	0.491384
GO:0030554	adenyl nucleotide binding	MF	6	ENSSSCG00000017917,ENSSSCG00000017900,ENSSSCG00000017957,ENSSSCG00000021363,ENSSSCG00000012859,ENSSSCG00000026142,ENSSSCG00000037337,ENSSSCG00000039064,ENSSSCG00000005701,ENSSSCG00000038231,ENSSSCG00000005706	11	104	1023	12409	1.28298	0.237044	0.494882
GO:0004519	endonuclease activity	MF	6	ENSSSCG00000017929	1	104	30	12409	3.97724	0.223366	0.494882
GO:0005524	ATP binding	MF	8	ENSSSCG00000017917,ENSSSCG00000017900,ENSSSCG00000017957,ENSSSCG00000021363,ENSSSCG00000012859,ENSSSCG00000026142,ENSSSCG00000037337,ENSSSCG00000039064,ENSSSCG00000005701,ENSSSCG00000038231,ENSSSCG00000005706	11	104	1010	12409	1.2995	0.224658	0.494882
GO:0003743	translation initiation factor activity	MF	7	ENSSSCG00000017957	1	104	31	12409	3.84895	0.229891	0.494882
GO:0008080	N -acetyltransferase activity	MF	7	ENSSSCG00000017952	1	104	31	12409	3.84895	0.229891	0.494882
GO:0043168	anion binding	MF	4	ENSSSCG00000036234,ENSSSCG00000017900,ENSSSCG00000017917,ENSSSCG00000017957,ENSSSCG00000021363,ENSSSCG00000012859,ENSSSCG00000017947,ENSSSCG00000026142,ENSSSCG00000014558,ENSSSCG00000037337,ENSSSCG00000031513,ENSSSCG00000039064,ENSSSCG00000005701,ENSSSCG00000038231,ENSSSCG00000005706	15	104	1454	12409	1.23092	0.233347	0.494882
GO:0032559	adenyl ribonucleotide binding	MF	7	ENSSSCG00000017917,ENSSSCG00000017900,ENSSSCG00000017957,ENSSSCG00000021363,ENSSSCG00000012859,ENSSSCG00000026142,ENSSSCG00000037337,ENSSSCG00000039064,ENSSSCG00000005701,ENSSSCG00000038231,ENSSSCG00000005706	11	104	1020	12409	1.28676	0.234162	0.494882
GO:0003774	cytoskeletal motor activity	MF	2	ENSSSCG00000017900,ENSSSCG00000017963	2	104	110	12409	2.16941	0.235277	0.494882
GO:0019208	phosphatase regulator activity	MF	4	ENSSSCG00000017942	1	104	30	12409	3.97724	0.223366	0.494882
GO:0045017	glycerolipid biosynthetic process	BP	6	ENSSSCG00000037427	1	89	34	9269	3.06312	0.280091	0.497185
GO:0065004	protein -DNA complex assembly	BP	7	ENSSSCG00000012856	1	89	34	9269	3.06312	0.280091	0.497185
GO:0051174	regulation of phosphorus metabolic process	BP	6	ENSSSCG00000017942	1	89	35	9269	2.9756	0.287029	0.499138
GO:0007601	visual perception	BP	7	ENSSSCG00000022026	1	89	35	9269	2.9756	0.287029	0.499138
GO:0019220	regulation of phosphate metabolic process	BP	7	ENSSSCG00000017942	1	89	35	9269	2.9756	0.287029	0.499138
GO:0048518	positive regulation of biological process	BP	4	ENSSSCG00000038359,ENSSSCG00000024158,ENSSSCG00000017920	3	89	193	9269	1.61885	0.283003	0.499138
GO:0071824	protein -DNA complex subunit organization	BP	6	ENSSSCG00000012856	1	89	35	9269	2.9756	0.287029	0.499138
GO:0022607	cellular component assembly	BP	5	ENSSSCG00000017950,ENSSSCG00000017890,ENSSSCG00000012856,ENSSSCG00000031769	4	89	281	9269	1.48251	0.284084	0.499138
GO:0004857	enzyme inhibitor activity	MF	4	ENSSSCG00000017942,ENSSSCG00000040461	2	104	113	12409	2.11181	0.244582	0.506179
GO:0010557	positive regulation of macromolecule biosynthetic process	BP	7	ENSSSCG00000038359	1	89	36	9269	2.89295	0.293901	0.507646
GO:0050953	sensory perception of light stimulus	BP	6	ENSSSCG00000022026	1	89	36	9269	2.89295	0.293901	0.507646
GO:0009117	nucleotide metabolic process	BP	7	ENSSSCG00000017904,ENSSSCG00000012859	2	89	113	9269	1.84329	0.295795	0.509204
GO:0004190	aspartic -type endopeptidase activity	MF	6	ENSSSCG00000040793	1	104	36	12409	3.31437	0.261709	0.51011
GO:0042379	chemokine receptor binding	MF	6	ENSSSCG00000017920	1	104	35	12409	3.40907	0.255452	0.51011
GO:0005506	iron ion binding	MF	7	ENSSSCG00000039767,ENSSSCG00000017923	2	104	120	12409	1.98862	0.266345	0.51011
GO:0005319	lipid transporter activity	MF	3	ENSSSCG00000017914	1	104	37	12409	3.22479	0.267915	0.51011
GO:0022835	transmitter -gated channel activity	MF	8	ENSSSCG00000017909	1	104	37	12409	3.22479	0.267915	0.51011
GO:0022824	transmitter -gated ion channel activity	MF	8	ENSSSCG00000017909	1	104	37	12409	3.22479	0.267915	0.51011
GO:0070001	aspartic -type peptidase activity	MF	5	ENSSSCG00000040793	1	104	36	12409	3.31437	0.261709	0.51011
GO:0008009	chemokine activity	MF	7	ENSSSCG00000017920	1	104	35	12409	3.40907	0.255452	0.51011
GO:0016407	acetyltransferase activity	MF	6	ENSSSCG00000017952	1	104	34	12409	3.50933	0.249142	0.51011
GO:0043167	ion binding	MF	3	ENSSSCG00000039311,ENSSSCG00000012859,ENSSSCG00000037337,ENSSSCG00000017904,ENSSSCG00000031513,ENSSSCG00000038231,ENSSSCG00000017962,ENSSSCG00000017917,ENSSSCG00000002368,ENSSSCG00000039767,ENSSSCG00000017947,ENSSSCG00000005701,ENSSSCG00000017923,ENSSSCG00000023933,ENSSSCG00000017900,ENSSSCG00000017957,ENSSSCG00000021363,ENSSSCG00000014558,ENSSSCG00000012852,ENSSSCG00000017890,ENSSSCG00000017906,…	26	104	2715	12409	1.14263	0.252594	0.51011
GO:1901265	nucleoside phosphate binding	MF	4	ENSSSCG00000017917,ENSSSCG00000017900,ENSSSCG00000017957,ENSSSCG00000021363,ENSSSCG00000012859,ENSSSCG00000017947,ENSSSCG00000026142,ENSSSCG00000014558,ENSSSCG00000037337,ENSSSCG00000031513,ENSSSCG00000039064,ENSSSCG00000005701,ENSSSCG00000038231,ENSSSCG00000005706	14	104	1401	12409	1.19232	0.282789	0.51219
GO:0030170	pyridoxal phosphate binding	MF	5	ENSSSCG00000036234	1	104	39	12409	3.05942	0.280172	0.51219
GO:0070279	vitamin B6 binding	MF	5	ENSSSCG00000036234	1	104	39	12409	3.05942	0.280172	0.51219
GO:0008138	protein tyrosine/serine/threonine phosphatase activity	MF	8	ENSSSCG00000032911	1	104	40	12409	2.98293	0.286224	0.51219
GO:0050660	flavin adenine dinucleotide binding	MF	5	ENSSSCG00000017947	1	104	40	12409	2.98293	0.286224	0.51219
GO:0000166	nucleotide binding	MF	4	ENSSSCG00000017917,ENSSSCG00000017900,ENSSSCG00000017957,ENSSSCG00000021363,ENSSSCG00000012859,ENSSSCG00000017947,ENSSSCG00000026142,ENSSSCG00000014558,ENSSSCG00000037337,ENSSSCG00000031513,ENSSSCG00000039064,ENSSSCG00000005701,ENSSSCG00000038231,ENSSSCG00000005706	14	104	1401	12409	1.19232	0.282789	0.51219
GO:0016410	N -acyltransferase activity	MF	6	ENSSSCG00000017952	1	104	39	12409	3.05942	0.280172	0.51219
GO:0008194	UDP -glycosyltransferase activity	MF	5	ENSSSCG00000033780	1	104	39	12409	3.05942	0.280172	0.51219
GO:0022402	cell cycle process	BP	3	ENSSSCG00000017890,ENSSSCG00000021363	2	89	114	9269	1.82712	0.299354	0.513608
GO:1901575	organic substance catabolic process	BP	4	ENSSSCG00000017913,ENSSSCG00000017904,ENSSSCG00000012841	3	89	205	9269	1.52409	0.314587	0.51396
GO:0023057	negative regulation of signaling	BP	5	ENSSSCG00000037096	1	89	39	9269	2.67041	0.314126	0.51396
GO:0009968	negative regulation of signal transduction	BP	7	ENSSSCG00000037096	1	89	39	9269	2.67041	0.314126	0.51396
GO:0031328	positive regulation of cellular biosynthetic process	BP	7	ENSSSCG00000038359	1	89	38	9269	2.74069	0.307448	0.51396
GO:0008154	actin polymerization or depolymerization	BP	7	ENSSSCG00000031769	1	89	39	9269	2.67041	0.314126	0.51396
GO:0006793	phosphorus metabolic process	BP	4	ENSSSCG00000017917,ENSSSCG00000012847,ENSSSCG00000037427,ENSSSCG00000012859,ENSSSCG00000017942,ENSSSCG00000026142,ENSSSCG00000037337,ENSSSCG00000017904,ENSSSCG00000032911,ENSSSCG00000005706	10	89	862	9269	1.20819	0.31301	0.51396
GO:0006796	phosphate -containing compound metabolic process	BP	5	ENSSSCG00000017917,ENSSSCG00000012847,ENSSSCG00000037427,ENSSSCG00000012859,ENSSSCG00000017942,ENSSSCG00000026142,ENSSSCG00000037337,ENSSSCG00000017904,ENSSSCG00000032911,ENSSSCG00000005706	10	89	862	9269	1.20819	0.31301	0.51396
GO:0051276	chromosome organization	BP	6	ENSSSCG00000012856,ENSSSCG00000021363	2	89	118	9269	1.76519	0.313562	0.51396
GO:0010648	negative regulation of cell communication	BP	6	ENSSSCG00000037096	1	89	39	9269	2.67041	0.314126	0.51396
GO:0051258	protein polymerization	BP	7	ENSSSCG00000031769	1	89	39	9269	2.67041	0.314126	0.51396
GO:0040007	growth	BP	2	ENSSSCG00000017920	1	89	39	9269	2.67041	0.314126	0.51396
GO:0071103	DNA conformation change	BP	7	ENSSSCG00000012856	1	89	38	9269	2.74069	0.307448	0.51396
GO:0006821	chloride transport	BP	8	ENSSSCG00000024158	1	89	38	9269	2.74069	0.307448	0.51396
GO:0006753	nucleoside phosphate metabolic process	BP	6	ENSSSCG00000017904,ENSSSCG00000012859	2	89	116	9269	1.79562	0.306464	0.51396
GO:0009891	positive regulation of biosynthetic process	BP	6	ENSSSCG00000038359	1	89	38	9269	2.74069	0.307448	0.51396
GO:0033036	macromolecule localization	BP	3	ENSSSCG00000012836,ENSSSCG00000017914,ENSSSCG00000024569,ENSSSCG00000024158	4	89	297	9269	1.40264	0.318835	0.519246
GO:0008654	phospholipid biosynthetic process	BP	7	ENSSSCG00000037427	1	89	40	9269	2.60365	0.320739	0.520694
GO:0036094	small molecule binding	MF	3	ENSSSCG00000036234,ENSSSCG00000017900,ENSSSCG00000017917,ENSSSCG00000017957,ENSSSCG00000021363,ENSSSCG00000012859,ENSSSCG00000017947,ENSSSCG00000026142,ENSSSCG00000014558,ENSSSCG00000037337,ENSSSCG00000031513,ENSSSCG00000039064,ENSSSCG00000005701,ENSSSCG00000038231,ENSSSCG00000005706	15	104	1536	12409	1.16521	0.303515	0.539079
GO:0045202	synapse	CC	4	ENSSSCG00000017909	1	71	50	6764	1.90535	0.411125	0.542845
GO:0005231	excitatory extracellular ligand -gated ion channel activity	MF	8	ENSSSCG00000017909	1	104	44	12409	2.71176	0.309932	0.546398
GO:0006338	chromatin remodeling	BP	6	ENSSSCG00000012856	1	89	43	9269	2.422	0.340204	0.55055
GO:0016042	lipid catabolic process	BP	5	ENSSSCG00000012841	1	89	44	9269	2.36696	0.346568	0.559087
GO:0003008	system process	BP	3	ENSSSCG00000031903,ENSSSCG00000022026	2	89	128	9269	1.62728	0.348788	0.560904
GO:0045095	keratin filament	CC	8	ENSSSCG00000039784	1	71	53	6764	1.7975	0.429613	0.561802
GO:0099094	ligand -gated cation channel activity	MF	7	ENSSSCG00000017909	1	104	46	12409	2.59385	0.321491	0.56261
GO:1901363	heterocyclic compound binding	MF	3	ENSSSCG00000012859,ENSSSCG00000017895,ENSSSCG00000037337,ENSSSCG00000031513,ENSSSCG00000017927,ENSSSCG00000017950,ENSSSCG00000038231,ENSSSCG00000017917,ENSSSCG00000005704,ENSSSCG00000038359,ENSSSCG00000017947,ENSSSCG00000017897,ENSSSCG00000017953,ENSSSCG00000005701,ENSSSCG00000002363,ENSSSCG00000017900,ENSSSCG00000017957,ENSSSCG00000021363,ENSSSCG00000014558,ENSSSCG00000005702,ENSSSCG00000017902,…	32	104	3516	12409	1.08594	0.324081	0.563002
GO:0097159	organic cyclic compound binding	MF	3	ENSSSCG00000012859,ENSSSCG00000017895,ENSSSCG00000037337,ENSSSCG00000031513,ENSSSCG00000017927,ENSSSCG00000017950,ENSSSCG00000038231,ENSSSCG00000017917,ENSSSCG00000005704,ENSSSCG00000038359,ENSSSCG00000017947,ENSSSCG00000017897,ENSSSCG00000017953,ENSSSCG00000005701,ENSSSCG00000002363,ENSSSCG00000017900,ENSSSCG00000017957,ENSSSCG00000021363,ENSSSCG00000014558,ENSSSCG00000005702,ENSSSCG00000017902,…	32	104	3521	12409	1.08439	0.327411	0.564665
GO:0005044	scavenger receptor activity	MF	3	ENSSSCG00000017920	1	104	48	12409	2.48578	0.332859	0.569932
GO:0048585	negative regulation of response to stimulus	BP	5	ENSSSCG00000037096	1	89	46	9269	2.26404	0.359117	0.572133
GO:0032787	monocarboxylic acid metabolic process	BP	7	ENSSSCG00000017904	1	89	46	9269	2.26404	0.359117	0.572133
GO:0008033	tRNA processing	BP	10	ENSSSCG00000027514	1	89	46	9269	2.26404	0.359117	0.572133
GO:0044085	cellular component biogenesis	BP	4	ENSSSCG00000017950,ENSSSCG00000017890,ENSSSCG00000012856,ENSSSCG00000031769	4	89	321	9269	1.29777	0.371535	0.58109
GO:0009451	RNA modification	BP	8	ENSSSCG00000027514	1	89	48	9269	2.16971	0.371426	0.58109
GO:0055082	cellular chemical homeostasis	BP	4	ENSSSCG00000024158	1	89	48	9269	2.16971	0.371426	0.58109
GO:0006887	exocytosis	BP	6	ENSSSCG00000023537	1	89	48	9269	2.16971	0.371426	0.58109
GO:0055086	nucleobase -containing small molecule metabolic process	BP	6	ENSSSCG00000017904,ENSSSCG00000012859	2	89	133	9269	1.56611	0.36619	0.58109
GO:0006814	sodium ion transport	BP	8	ENSSSCG00000017951	1	89	48	9269	2.16971	0.371426	0.58109
GO:0038024	cargo receptor activity	MF	2	ENSSSCG00000017920	1	104	50	12409	2.38635	0.344039	0.584865
GO:0016311	dephosphorylation	BP	6	ENSSSCG00000017942,ENSSSCG00000032911	2	89	136	9269	1.53156	0.376549	0.587141
GO:0000287	magnesium ion binding	MF	6	ENSSSCG00000017904	1	104	51	12409	2.33956	0.349558	0.590035
GO:0010646	regulation of cell communication	BP	5	ENSSSCG00000017942,ENSSSCG00000037096,ENSSSCG00000024158	3	89	231	9269	1.35255	0.383099	0.59258
GO:0090407	organophosphate biosynthetic process	BP	6	ENSSSCG00000037427,ENSSSCG00000012859	2	89	138	9269	1.50936	0.383417	0.59258
GO:0016477	cell migration	BP	5	ENSSSCG00000017920	1	89	50	9269	2.08292	0.383502	0.59258
GO:0016491	oxidoreductase activity	MF	3	ENSSSCG00000039767,ENSSSCG00000002357,ENSSSCG00000017947,ENSSSCG00000017923,ENSSSCG00000017962	5	104	467	12409	1.27749	0.353899	0.593155
GO:0003824	catalytic activity	MF	2	ENSSSCG00000012859,ENSSSCG00000037337,ENSSSCG00000017904,ENSSSCG00000031513,ENSSSCG00000038231,ENSSSCG00000017962,ENSSSCG00000025023,ENSSSCG00000017952,ENSSSCG00000017917,ENSSSCG00000017929,ENSSSCG00000017894,ENSSSCG00000039767,ENSSSCG00000017947,ENSSSCG00000002355,ENSSSCG00000005701,ENSSSCG00000017923,ENSSSCG00000033780,ENSSSCG00000012841,ENSSSCG00000040793,ENSSSCG00000017913,ENSSSCG00000012847,…	32	104	3579	12409	1.06682	0.366837	0.597994
GO:0008146	sulfotransferase activity	MF	5	ENSSSCG00000017894	1	104	54	12409	2.20958	0.365843	0.597994
GO:0004497	monooxygenase activity	MF	4	ENSSSCG00000039767	1	104	53	12409	2.25127	0.36046	0.597994
GO:0097367	carbohydrate derivative binding	MF	3	ENSSSCG00000017917,ENSSSCG00000017900,ENSSSCG00000017957,ENSSSCG00000021363,ENSSSCG00000012859,ENSSSCG00000026142,ENSSSCG00000037337,ENSSSCG00000012837,ENSSSCG00000039064,ENSSSCG00000031513,ENSSSCG00000005701,ENSSSCG00000038231,ENSSSCG00000005706	13	104	1374	12409	1.12891	0.365058	0.597994
GO:0044283	small molecule biosynthetic process	BP	4	ENSSSCG00000005701	1	89	51	9269	2.04208	0.389454	0.599402
GO:0030036	actin cytoskeleton organization	BP	7	ENSSSCG00000031769,ENSSSCG00000017907	2	89	140	9269	1.4878	0.390254	0.599402
GO:0030029	actin filament -based process	BP	3	ENSSSCG00000031769,ENSSSCG00000017907	2	89	141	9269	1.47725	0.39366	0.602829
GO:0006955	immune response	BP	3	ENSSSCG00000040188,ENSSSCG00000036521,ENSSSCG00000017920	3	89	236	9269	1.32389	0.396157	0.603052
GO:0045087	innate immune response	BP	4	ENSSSCG00000017920	1	89	52	9269	2.00281	0.395349	0.603052
GO:0023051	regulation of signaling	BP	4	ENSSSCG00000017942,ENSSSCG00000037096,ENSSSCG00000024158	3	89	237	9269	1.3183	0.398761	0.605219
GO:0016570	histone modification	BP	8	ENSSSCG00000017962	1	89	53	9269	1.96502	0.401187	0.605321
GO:0015698	inorganic anion transport	BP	7	ENSSSCG00000024158	1	89	53	9269	1.96502	0.401187	0.605321
GO:0046983	protein dimerization activity	MF	4	ENSSSCG00000033507,ENSSSCG00000024158	2	104	157	12409	1.51997	0.379932	0.60567
GO:0005509	calcium ion binding	MF	6	ENSSSCG00000039311,ENSSSCG00000002368,ENSSSCG00000005699,ENSSSCG00000012852,ENSSSCG00000023933	5	104	482	12409	1.23773	0.379038	0.60567
GO:0016810	hydrolase activity, acting on carbon -nitrogen (but not peptide) bonds	MF	4	ENSSSCG00000012859	1	104	56	12409	2.13067	0.376475	0.60567
GO:0016782	transferase activity, transferring sulphur -containing groups	MF	4	ENSSSCG00000017894	1	104	57	12409	2.09329	0.381725	0.60567
GO:1990904	ribonucleoprotein complex	CC	3	ENSSSCG00000039202	1	71	60	6764	1.58779	0.470555	0.609076
GO:0005794	Golgi apparatus	CC	6	ENSSSCG00000033780	1	71	64	6764	1.48856	0.492635	0.609076
GO:0097708	intracellular vesicle	CC	6	ENSSSCG00000017895	1	71	64	6764	1.48856	0.492635	0.609076
GO:0031982	vesicle	CC	5	ENSSSCG00000017895	1	71	64	6764	1.48856	0.492635	0.609076
GO:0031410	cytoplasmic vesicle	CC	7	ENSSSCG00000017895	1	71	64	6764	1.48856	0.492635	0.609076
GO:0005667	transcription regulator complex	CC	3	ENSSSCG00000021363	1	71	61	6764	1.56176	0.476162	0.609076
GO:0005739	mitochondrion	CC	6	ENSSSCG00000032472,ENSSSCG00000035048	2	71	158	6764	1.20592	0.497283	0.609283
GO:0042330	taxis	BP	3	ENSSSCG00000017920	1	89	54	9269	1.92863	0.40697	0.610455
GO:0006935	chemotaxis	BP	4	ENSSSCG00000017920	1	89	54	9269	1.92863	0.40697	0.610455
GO:0005694	chromosome	CC	6	ENSSSCG00000034958,ENSSSCG00000021363	2	71	166	6764	1.1478	0.523811	0.613137
GO:0034702	ion channel complex	CC	5	ENSSSCG00000039556	1	71	69	6764	1.38069	0.518962	0.613137
GO:0043232	intracellular non -membrane -bounded organelle	CC	5	ENSSSCG00000021363,ENSSSCG00000002356,ENSSSCG00000031903,ENSSSCG00000038364,ENSSSCG00000033260,ENSSSCG00000039784,ENSSSCG00000034958,ENSSSCG00000017963	8	71	744	6764	1.02438	0.527478	0.613137
GO:0043228	non -membrane -bounded organelle	CC	4	ENSSSCG00000021363,ENSSSCG00000002356,ENSSSCG00000031903,ENSSSCG00000038364,ENSSSCG00000033260,ENSSSCG00000039784,ENSSSCG00000034958,ENSSSCG00000017963	8	71	744	6764	1.02438	0.527478	0.613137
GO:0098797	plasma membrane protein complex	CC	4	ENSSSCG00000017951,ENSSSCG00000039556	2	71	167	6764	1.14093	0.527063	0.613137
GO:0034703	cation channel complex	CC	6	ENSSSCG00000039556	1	71	69	6764	1.38069	0.518962	0.613137
GO:0046034	ATP metabolic process	BP	3	ENSSSCG00000017904	1	89	55	9269	1.89356	0.412698	0.613664
GO:0009056	catabolic process	BP	3	ENSSSCG00000017913,ENSSSCG00000017904,ENSSSCG00000012841	3	89	242	9269	1.29107	0.411735	0.613664
GO:0051336	regulation of hydrolase activity	BP	5	ENSSSCG00000017942	1	89	55	9269	1.89356	0.412698	0.613664
GO:0070925	organelle assembly	BP	6	ENSSSCG00000017890	1	89	56	9269	1.85975	0.418371	0.618513
GO:0071407	cellular response to organic cyclic compound	BP	6	ENSSSCG00000012851	1	89	56	9269	1.85975	0.418371	0.618513
GO:0031984	organelle subcompartment	CC	3	ENSSSCG00000033780	1	71	73	6764	1.30504	0.539049	0.621277
GO:0051173	positive regulation of nitrogen compound metabolic process	BP	6	ENSSSCG00000038359	1	89	57	9269	1.82712	0.423989	0.625019
GO:0071702	organic substance transport	BP	5	ENSSSCG00000012836,ENSSSCG00000017914,ENSSSCG00000024569,ENSSSCG00000024158	4	89	348	9269	1.19708	0.430558	0.631075
GO:0051493	regulation of cytoskeleton organization	BP	7	ENSSSCG00000012854	1	89	58	9269	1.79562	0.429554	0.631075
GO:0030234	enzyme regulator activity	MF	3	ENSSSCG00000017942,ENSSSCG00000017895,ENSSSCG00000040461,ENSSSCG00000017943	4	104	383	12409	1.24613	0.40058	0.631378
GO:0003676	nucleic acid binding	MF	4	ENSSSCG00000017895,ENSSSCG00000017927,ENSSSCG00000017950,ENSSSCG00000005704,ENSSSCG00000038359,ENSSSCG00000017897,ENSSSCG00000017953,ENSSSCG00000002363,ENSSSCG00000017957,ENSSSCG00000005702,ENSSSCG00000017902,ENSSSCG00000017938,ENSSSCG00000033507,ENSSSCG00000022999,ENSSSCG00000012853,ENSSSCG00000028278,ENSSSCG00000005703,ENSSSCG00000012850,ENSSSCG00000039064	19	104	2114	12409	1.07239	0.408275	0.639273
GO:0035639	purine ribonucleoside triphosphate binding	MF	5	ENSSSCG00000017917,ENSSSCG00000017900,ENSSSCG00000017957,ENSSSCG00000021363,ENSSSCG00000012859,ENSSSCG00000026142,ENSSSCG00000037337,ENSSSCG00000031513,ENSSSCG00000039064,ENSSSCG00000005701,ENSSSCG00000038231,ENSSSCG00000005706	12	104	1306	12409	1.09633	0.413659	0.639292
GO:0035091	phosphatidylinositol binding	MF	5	ENSSSCG00000017912	1	104	63	12409	1.89393	0.412315	0.639292
GO:0044257	cellular protein catabolic process	BP	7	ENSSSCG00000017913	1	89	60	9269	1.73577	0.440525	0.642016
GO:0051603	proteolysis involved in cellular protein catabolic process	BP	7	ENSSSCG00000017913	1	89	60	9269	1.73577	0.440525	0.642016
GO:0010604	positive regulation of macromolecule metabolic process	BP	6	ENSSSCG00000038359	1	89	62	9269	1.67978	0.451288	0.646678
GO:0032870	cellular response to hormone stimulus	BP	5	ENSSSCG00000017924	1	89	62	9269	1.67978	0.451288	0.646678
GO:0051674	localization of cell	BP	3	ENSSSCG00000017920	1	89	62	9269	1.67978	0.451288	0.646678
GO:0048870	cell motility	BP	4	ENSSSCG00000017920	1	89	62	9269	1.67978	0.451288	0.646678
GO:0031325	positive regulation of cellular metabolic process	BP	6	ENSSSCG00000038359	1	89	61	9269	1.70731	0.445932	0.646678
GO:0051649	establishment of localization in cell	BP	4	ENSSSCG00000012836,ENSSSCG00000032472,ENSSSCG00000024158	3	89	256	9269	1.22046	0.447591	0.646678
GO:0016779	nucleotidyltransferase activity	MF	5	ENSSSCG00000028278	1	104	65	12409	1.83565	0.422174	0.648242
GO:0051259	protein complex oligomerization	BP	7	ENSSSCG00000017950	1	89	63	9269	1.65311	0.456592	0.648841
GO:0009725	response to hormone	BP	4	ENSSSCG00000017924	1	89	63	9269	1.65311	0.456592	0.648841
GO:0006650	glycerophospholipid metabolic process	BP	7	ENSSSCG00000037427	1	89	63	9269	1.65311	0.456592	0.648841
GO:0032555	purine ribonucleotide binding	MF	6	ENSSSCG00000017917,ENSSSCG00000017900,ENSSSCG00000017957,ENSSSCG00000021363,ENSSSCG00000012859,ENSSSCG00000026142,ENSSSCG00000037337,ENSSSCG00000031513,ENSSSCG00000039064,ENSSSCG00000005701,ENSSSCG00000038231,ENSSSCG00000005706	12	104	1317	12409	1.08717	0.425344	0.648922
GO:0017076	purine nucleotide binding	MF	5	ENSSSCG00000017917,ENSSSCG00000017900,ENSSSCG00000017957,ENSSSCG00000021363,ENSSSCG00000012859,ENSSSCG00000026142,ENSSSCG00000037337,ENSSSCG00000031513,ENSSSCG00000039064,ENSSSCG00000005701,ENSSSCG00000038231,ENSSSCG00000005706	12	104	1320	12409	1.0847	0.428532	0.649405
GO:0005249	voltage -gated potassium channel activity	MF	8	ENSSSCG00000039556	1	104	67	12409	1.78086	0.43187	0.649405
GO:0032553	ribonucleotide binding	MF	5	ENSSSCG00000017917,ENSSSCG00000017900,ENSSSCG00000017957,ENSSSCG00000021363,ENSSSCG00000012859,ENSSSCG00000026142,ENSSSCG00000037337,ENSSSCG00000031513,ENSSSCG00000039064,ENSSSCG00000005701,ENSSSCG00000038231,ENSSSCG00000005706	12	104	1325	12409	1.08061	0.433847	0.649405
GO:0005230	extracellular ligand -gated ion channel activity	MF	7	ENSSSCG00000017909	1	104	68	12409	1.75467	0.436658	0.649528
GO:0005125	cytokine activity	MF	6	ENSSSCG00000017920	1	104	69	12409	1.72924	0.441405	0.652512
GO:0014070	response to organic cyclic compound	BP	5	ENSSSCG00000012851	1	89	64	9269	1.62728	0.461845	0.654493
GO:0004518	nuclease activity	MF	5	ENSSSCG00000017929	1	104	70	12409	1.70453	0.446113	0.6554
GO:0046486	glycerolipid metabolic process	BP	6	ENSSSCG00000037427	1	89	65	9269	1.60225	0.467049	0.660044
GO:0048878	chemical homeostasis	BP	5	ENSSSCG00000024158	1	89	66	9269	1.57797	0.472202	0.665494
GO:0016747	acyltransferase activity, transferring groups other than amino -acyl groups	MF	5	ENSSSCG00000017952	1	104	73	12409	1.63448	0.460002	0.667563
GO:0019842	vitamin binding	MF	4	ENSSSCG00000036234	1	104	73	12409	1.63448	0.460002	0.667563
GO:0042626	ATPase -coupled transmembrane transporter activity	MF	6	ENSSSCG00000038231	1	104	74	12409	1.6124	0.464554	0.670084
GO:0003677	DNA binding	MF	5	ENSSSCG00000012853,ENSSSCG00000028278,ENSSSCG00000012850,ENSSSCG00000017902,ENSSSCG00000017938,ENSSSCG00000017950,ENSSSCG00000002363,ENSSSCG00000033507	8	104	889	12409	1.07372	0.470817	0.675027
GO:0009893	positive regulation of metabolic process	BP	5	ENSSSCG00000038359	1	89	68	9269	1.53156	0.482362	0.676097
GO:0030163	protein catabolic process	BP	6	ENSSSCG00000017913	1	89	68	9269	1.53156	0.482362	0.676097
GO:0031966	mitochondrial membrane	CC	5	ENSSSCG00000032472	1	71	85	6764	1.1208	0.59448	0.679406
GO:0033554	cellular response to stress	BP	4	ENSSSCG00000024158,ENSSSCG00000012843	2	89	170	9269	1.22525	0.488269	0.680658
GO:0030182	neuron differentiation	BP	5	ENSSSCG00000012845	1	89	69	9269	1.50936	0.487369	0.680658
GO:0002376	immune system process	BP	2	ENSSSCG00000040188,ENSSSCG00000036521,ENSSSCG00000017920	3	89	273	9269	1.14446	0.489953	0.681154
GO:0022836	gated channel activity	MF	6	ENSSSCG00000017909,ENSSSCG00000039556	2	104	192	12409	1.24289	0.480361	0.684153
GO:0005261	cation channel activity	MF	6	ENSSSCG00000017909,ENSSSCG00000039556	2	104	194	12409	1.23008	0.485806	0.684153
GO:0140110	transcription regulator activity	MF	2	ENSSSCG00000022999,ENSSSCG00000012853,ENSSSCG00000017950,ENSSSCG00000017919,ENSSSCG00000027100	5	104	546	12409	1.09265	0.48513	0.684153
GO:0098542	defense response to other organism	BP	5	ENSSSCG00000017920	1	89	71	9269	1.46685	0.49724	0.687558
GO:0007156	homophilic cell adhesion via plasma membrane adhesion molecules	BP	6	ENSSSCG00000012852	1	89	71	9269	1.46685	0.49724	0.687558
GO:0048699	generation of neurons	BP	6	ENSSSCG00000012845	1	89	72	9269	1.44647	0.502104	0.692418
GO:0007600	sensory perception	BP	5	ENSSSCG00000022026	1	89	73	9269	1.42666	0.506922	0.697188
GO:0060589	nucleoside -triphosphatase regulator activity	MF	4	ENSSSCG00000017895,ENSSSCG00000017943	2	104	200	12409	1.19317	0.50193	0.698592
GO:0030695	GTPase regulator activity	MF	5	ENSSSCG00000017895,ENSSSCG00000017943	2	104	200	12409	1.19317	0.50193	0.698592
GO:0034470	ncRNA processing	BP	9	ENSSSCG00000027514	1	89	74	9269	1.40738	0.511694	0.70187
GO:0043207	response to external biotic stimulus	BP	4	ENSSSCG00000017920	1	89	76	9269	1.37034	0.521102	0.703742
GO:0098742	cell -cell adhesion via plasma -membrane adhesion molecules	BP	5	ENSSSCG00000012852	1	89	75	9269	1.38861	0.516421	0.703742
GO:0022008	neurogenesis	BP	5	ENSSSCG00000012845	1	89	76	9269	1.37034	0.521102	0.703742
GO:0050877	nervous system process	BP	4	ENSSSCG00000022026	1	89	75	9269	1.38861	0.516421	0.703742
GO:0051707	response to other organism	BP	5	ENSSSCG00000017920	1	89	76	9269	1.37034	0.521102	0.703742
GO:0051641	cellular localization	BP	3	ENSSSCG00000012836,ENSSSCG00000032472,ENSSSCG00000024158	3	89	286	9269	1.09244	0.52129	0.703742
GO:0009150	purine ribonucleotide metabolic process	BP	9	ENSSSCG00000017904	1	89	77	9269	1.35255	0.525738	0.706031
GO:0033043	regulation of organelle organization	BP	6	ENSSSCG00000012854	1	89	77	9269	1.35255	0.525738	0.706031
GO:0009259	ribonucleotide metabolic process	BP	8	ENSSSCG00000017904	1	89	78	9269	1.33521	0.53033	0.708488
GO:0019693	ribose phosphate metabolic process	BP	6	ENSSSCG00000017904	1	89	78	9269	1.33521	0.53033	0.708488
GO:0004842	ubiquitin -protein transferase activity	MF	5	ENSSSCG00000002370	1	104	85	12409	1.40373	0.512191	0.708729
GO:0016887	ATP hydrolysis activity	MF	8	ENSSSCG00000038231	1	104	87	12409	1.37146	0.520389	0.709182
GO:0008017	microtubule binding	MF	6	ENSSSCG00000017900	1	104	88	12409	1.35588	0.524437	0.709182
GO:0022843	voltage -gated cation channel activity	MF	6	ENSSSCG00000039556	1	104	87	12409	1.37146	0.520389	0.709182
GO:0005543	phospholipid binding	MF	4	ENSSSCG00000017912	1	104	88	12409	1.35588	0.524437	0.709182
GO:1901566	organonitrogen compound biosynthetic process	BP	5	ENSSSCG00000037427,ENSSSCG00000012859,ENSSSCG00000038359,ENSSSCG00000038364,ENSSSCG00000005701	5	89	502	9269	1.03731	0.532244	0.709198
GO:0044419	biological process involved in interspecies interaction between organisms	BP	2	ENSSSCG00000017920	1	89	79	9269	1.3183	0.534878	0.710862
GO:0051239	regulation of multicellular organismal process	BP	4	ENSSSCG00000031903	1	89	80	9269	1.30183	0.539383	0.713153
GO:0006163	purine nucleotide metabolic process	BP	8	ENSSSCG00000017904	1	89	80	9269	1.30183	0.539383	0.713153
GO:0019787	ubiquitin -like protein transferase activity	MF	4	ENSSSCG00000002370	1	104	90	12409	1.32575	0.532432	0.714389
GO:0005267	potassium channel activity	MF	7	ENSSSCG00000039556	1	104	91	12409	1.31118	0.53638	0.714389
GO:0022834	ligand -gated channel activity	MF	7	ENSSSCG00000017909	1	104	92	12409	1.29693	0.540294	0.714389
GO:0015276	ligand -gated ion channel activity	MF	6	ENSSSCG00000017909	1	104	92	12409	1.29693	0.540294	0.714389
GO:0072521	purine -containing compound metabolic process	BP	5	ENSSSCG00000017904	1	89	82	9269	1.27007	0.548263	0.72303
GO:0045111	intermediate filament cytoskeleton	CC	7	ENSSSCG00000039784	1	71	99	6764	0.962299	0.650885	0.725577
GO:0005740	mitochondrial envelope	CC	5	ENSSSCG00000032472	1	71	97	6764	0.98214	0.643328	0.725577
GO:0005882	intermediate filament	CC	7	ENSSSCG00000039784	1	71	99	6764	0.962299	0.650885	0.725577
GO:0031090	organelle membrane	CC	4	ENSSSCG00000032472,ENSSSCG00000033780	2	71	215	6764	0.88621	0.665401	0.725981
GO:0005615	extracellular space	CC	3	ENSSSCG00000035293	1	71	103	6764	0.924928	0.665528	0.725981
GO:0000785	chromatin	CC	3	ENSSSCG00000021363	1	71	104	6764	0.916035	0.669093	0.725981
GO:0098796	membrane protein complex	CC	3	ENSSSCG00000017951,ENSSSCG00000012836,ENSSSCG00000039556	3	71	326	6764	0.876696	0.6726	0.725981
GO:0007015	actin filament organization	BP	6	ENSSSCG00000031769	1	89	83	9269	1.25477	0.552639	0.726933
GO:0048513	animal organ development	BP	4	ENSSSCG00000012845	1	89	84	9269	1.23983	0.556973	0.728896
GO:0044265	cellular macromolecule catabolic process	BP	6	ENSSSCG00000017913	1	89	84	9269	1.23983	0.556973	0.728896
GO:0015031	protein transport	BP	6	ENSSSCG00000012836,ENSSSCG00000024158	2	89	194	9269	1.07367	0.559404	0.730215
GO:1901293	nucleoside phosphate biosynthetic process	BP	7	ENSSSCG00000012859	1	89	86	9269	1.211	0.565518	0.732602
GO:0009165	nucleotide biosynthetic process	BP	8	ENSSSCG00000012859	1	89	86	9269	1.211	0.565518	0.732602
GO:0008610	lipid biosynthetic process	BP	5	ENSSSCG00000037427	1	89	86	9269	1.211	0.565518	0.732602
GO:0045184	establishment of protein localization	BP	5	ENSSSCG00000012836,ENSSSCG00000024158	2	89	197	9269	1.05732	0.567796	0.733701
GO:0006399	tRNA metabolic process	BP	9	ENSSSCG00000027514	1	89	87	9269	1.19708	0.569729	0.734349
GO:0051726	regulation of cell cycle	BP	5	ENSSSCG00000040461	1	89	88	9269	1.18348	0.573899	0.73787
GO:0012505	endomembrane system	CC	3	ENSSSCG00000017895,ENSSSCG00000033780	2	71	226	6764	0.843076	0.692205	0.741259
GO:0022832	voltage -gated channel activity	MF	7	ENSSSCG00000039556	1	104	101	12409	1.18136	0.574082	0.742562
GO:0005244	voltage -gated ion channel activity	MF	5	ENSSSCG00000039556	1	104	101	12409	1.18136	0.574082	0.742562
GO:0043565	sequence -specific DNA binding	MF	6	ENSSSCG00000017950,ENSSSCG00000012853	2	104	226	12409	1.05591	0.567977	0.742562
GO:0015079	potassium ion transmembrane transporter activity	MF	8	ENSSSCG00000039556	1	104	100	12409	1.19317	0.570452	0.742562
GO:0034220	ion transmembrane transport	BP	6	ENSSSCG00000017909,ENSSSCG00000024158	2	89	202	9269	1.03115	0.58153	0.742856
GO:0006644	phospholipid metabolic process	BP	6	ENSSSCG00000037427	1	89	90	9269	1.15718	0.582121	0.742856
GO:0050790	regulation of catalytic activity	BP	4	ENSSSCG00000017942	1	89	90	9269	1.15718	0.582121	0.742856
GO:0022610	biological adhesion	BP	2	ENSSSCG00000012852,ENSSSCG00000027302	2	89	205	9269	1.01606	0.589618	0.748697
GO:0007155	cell adhesion	BP	3	ENSSSCG00000012852,ENSSSCG00000027302	2	89	205	9269	1.01606	0.589618	0.748697
GO:0046872	metal ion binding	MF	5	ENSSSCG00000039311,ENSSSCG00000002368,ENSSSCG00000039767,ENSSSCG00000005699,ENSSSCG00000012852,ENSSSCG00000017890,ENSSSCG00000017904,ENSSSCG00000017906,ENSSSCG00000017923,ENSSSCG00000023933,ENSSSCG00000017962	11	104	1349	12409	0.972936	0.585492	0.749178
GO:0016758	hexosyltransferase activity	MF	5	ENSSSCG00000033780	1	104	104	12409	1.14728	0.584788	0.749178
GO:0015631	tubulin binding	MF	5	ENSSSCG00000017900	1	104	106	12409	1.12563	0.591778	0.753172
GO:0008104	protein localization	BP	4	ENSSSCG00000012836,ENSSSCG00000024158	2	89	208	9269	1.0014	0.597591	0.756948
GO:0005215	transporter activity	MF	2	ENSSSCG00000012855,ENSSSCG00000017914,ENSSSCG00000039556,ENSSSCG00000017909,ENSSSCG00000038231,ENSSSCG00000023915	6	104	746	12409	0.959657	0.600709	0.758354
GO:0004721	phosphoprotein phosphatase activity	MF	7	ENSSSCG00000032911	1	104	110	12409	1.0847	0.605408	0.758354
GO:0043169	cation binding	MF	4	ENSSSCG00000039311,ENSSSCG00000002368,ENSSSCG00000039767,ENSSSCG00000005699,ENSSSCG00000012852,ENSSSCG00000017890,ENSSSCG00000017904,ENSSSCG00000017906,ENSSSCG00000017923,ENSSSCG00000023933,ENSSSCG00000017962	11	104	1366	12409	0.960828	0.602817	0.758354
GO:0015399	primary active transmembrane transporter activity	MF	5	ENSSSCG00000038231	1	104	111	12409	1.07493	0.608745	0.758541
GO:0016746	acyltransferase activity	MF	4	ENSSSCG00000017952	1	104	112	12409	1.06533	0.612054	0.758692
GO:0016310	phosphorylation	BP	6	ENSSSCG00000017917,ENSSSCG00000026142,ENSSSCG00000037337,ENSSSCG00000017904,ENSSSCG00000005706	5	89	543	9269	0.958988	0.603312	0.762313
GO:0004672	protein kinase activity	MF	6	ENSSSCG00000037337,ENSSSCG00000026142,ENSSSCG00000017917,ENSSSCG00000005706	4	104	509	12409	0.937661	0.622468	0.767603
GO:0031975	envelope	CC	3	ENSSSCG00000032472	1	71	124	6764	0.768287	0.733021	0.772797
GO:0031967	organelle envelope	CC	4	ENSSSCG00000032472	1	71	124	6764	0.768287	0.733021	0.772797
GO:0009057	macromolecule catabolic process	BP	5	ENSSSCG00000017913	1	89	99	9269	1.05198	0.617219	0.774164
GO:0009966	regulation of signal transduction	BP	6	ENSSSCG00000017942,ENSSSCG00000037096	2	89	215	9269	0.968801	0.615749	0.774164
GO:0006820	anion transport	BP	6	ENSSSCG00000024158	1	89	99	9269	1.05198	0.617219	0.774164
GO:0097435	supramolecular fiber organization	BP	5	ENSSSCG00000031769	1	89	101	9269	1.03115	0.624613	0.781528
GO:0040011	locomotion	BP	2	ENSSSCG00000017920	1	89	103	9269	1.01113	0.631867	0.78868
GO:1901135	carbohydrate derivative metabolic process	BP	4	ENSSSCG00000012847,ENSSSCG00000017904	2	89	223	9269	0.934045	0.635738	0.791587
GO:1901565	organonitrogen compound catabolic process	BP	5	ENSSSCG00000017913	1	89	105	9269	0.991867	0.638981	0.793698
GO:0099513	polymeric cytoskeletal fiber	CC	6	ENSSSCG00000039784	1	71	134	6764	0.710952	0.760251	0.795339
GO:0008092	cytoskeletal protein binding	MF	4	ENSSSCG00000017900,ENSSSCG00000017907	2	104	263	12409	0.907356	0.650812	0.798418
GO:0019725	cellular homeostasis	BP	3	ENSSSCG00000024158	1	89	108	9269	0.964315	0.649399	0.802751
GO:0065009	regulation of molecular function	BP	3	ENSSSCG00000017942	1	89	108	9269	0.964315	0.649399	0.802751
GO:0008234	cysteine -type peptidase activity	MF	5	ENSSSCG00000032469	1	104	129	12409	0.92494	0.664244	0.806581
GO:0044877	protein -containing complex binding	MF	3	ENSSSCG00000038359	1	104	128	12409	0.932166	0.661376	0.806581
GO:0007399	nervous system development	BP	5	ENSSSCG00000012845	1	89	110	9269	0.946782	0.656179	0.807241
GO:0046907	intracellular transport	BP	5	ENSSSCG00000012836,ENSSSCG00000032472	2	89	231	9269	0.901698	0.654918	0.807241
GO:0003779	actin binding	MF	5	ENSSSCG00000017907	1	104	135	12409	0.883832	0.680951	0.821588
GO:0016740	transferase activity	MF	3	ENSSSCG00000017917,ENSSSCG00000012847,ENSSSCG00000017894,ENSSSCG00000028278,ENSSSCG00000026142,ENSSSCG00000002370,ENSSSCG00000037337,ENSSSCG00000033780,ENSSSCG00000017952,ENSSSCG00000005706	10	104	1324	12409	0.901188	0.683506	0.821588
GO:0005216	ion channel activity	MF	5	ENSSSCG00000017909,ENSSSCG00000039556	2	104	286	12409	0.834387	0.695718	0.832065
GO:0016791	phosphatase activity	MF	6	ENSSSCG00000032911	1	104	142	12409	0.840263	0.699405	0.832292
GO:0016773	phosphotransferase activity, alcohol group as acceptor	MF	5	ENSSSCG00000037337,ENSSSCG00000026142,ENSSSCG00000017917,ENSSSCG00000005706	4	104	565	12409	0.844724	0.703238	0.832624
GO:0017111	nucleoside -triphosphatase activity	MF	7	ENSSSCG00000038231,ENSSSCG00000031513	2	104	296	12409	0.806198	0.713723	0.832624
GO:0016772	transferase activity, transferring phosphorus -containing groups	MF	4	ENSSSCG00000017917,ENSSSCG00000028278,ENSSSCG00000026142,ENSSSCG00000037337,ENSSSCG00000005706	5	104	708	12409	0.842636	0.714855	0.832624
GO:0140096	catalytic activity, acting on a protein	MF	3	ENSSSCG00000017917,ENSSSCG00000017913,ENSSSCG00000032469,ENSSSCG00000026142,ENSSSCG00000002370,ENSSSCG00000037337,ENSSSCG00000032911,ENSSSCG00000005706,ENSSSCG00000017962,ENSSSCG00000040793	10	104	1362	12409	0.876045	0.717903	0.832624
GO:0022803	passive transmembrane transporter activity	MF	4	ENSSSCG00000017909,ENSSSCG00000039556	2	104	300	12409	0.795449	0.720674	0.832624
GO:0015267	channel activity	MF	5	ENSSSCG00000017909,ENSSSCG00000039556	2	104	300	12409	0.795449	0.720674	0.832624
GO:0034660	ncRNA metabolic process	BP	8	ENSSSCG00000027514	1	89	118	9269	0.882594	0.682024	0.835233
GO:0006629	lipid metabolic process	BP	4	ENSSSCG00000037427,ENSSSCG00000012841	2	89	243	9269	0.857169	0.682188	0.835233
GO:0030001	metal ion transport	BP	7	ENSSSCG00000017951,ENSSSCG00000039556	2	89	244	9269	0.853656	0.684381	0.835922
GO:0051171	regulation of nitrogen compound metabolic process	BP	5	ENSSSCG00000022999,ENSSSCG00000012853,ENSSSCG00000017942,ENSSSCG00000038359,ENSSSCG00000017938,ENSSSCG00000017950,ENSSSCG00000017919,ENSSSCG00000027100,ENSSSCG00000033507	9	89	1046	9269	0.896094	0.686915	0.837025
GO:0080090	regulation of primary metabolic process	BP	5	ENSSSCG00000022999,ENSSSCG00000012853,ENSSSCG00000017942,ENSSSCG00000038359,ENSSSCG00000017938,ENSSSCG00000017950,ENSSSCG00000017919,ENSSSCG00000027100,ENSSSCG00000033507	9	89	1049	9269	0.893532	0.690281	0.839133
GO:0016462	pyrophosphatase activity	MF	6	ENSSSCG00000038231,ENSSSCG00000031513	2	104	310	12409	0.769789	0.73744	0.847877
GO:0008289	lipid binding	MF	3	ENSSSCG00000017912	1	104	161	12409	0.741101	0.744333	0.851689
GO:0016818	hydrolase activity, acting on acid anhydrides, in phosphorus -containing anhydrides	MF	5	ENSSSCG00000038231,ENSSSCG00000031513	2	104	318	12409	0.750423	0.750235	0.854334
GO:0016817	hydrolase activity, acting on acid anhydrides	MF	4	ENSSSCG00000038231,ENSSSCG00000031513	2	104	324	12409	0.736527	0.759481	0.860594
GO:0003700	DNA -binding transcription factor activity	MF	3	ENSSSCG00000017950,ENSSSCG00000022999,ENSSSCG00000012853	3	104	473	12409	0.756769	0.763503	0.860594
GO:0016301	kinase activity	MF	5	ENSSSCG00000037337,ENSSSCG00000026142,ENSSSCG00000017917,ENSSSCG00000005706	4	104	617	12409	0.773532	0.766579	0.860594
GO:0031323	regulation of cellular metabolic process	BP	5	ENSSSCG00000022999,ENSSSCG00000012853,ENSSSCG00000017942,ENSSSCG00000038359,ENSSSCG00000017938,ENSSSCG00000017950,ENSSSCG00000017919,ENSSSCG00000027100,ENSSSCG00000033507	9	89	1071	9269	0.875177	0.714306	0.864243
GO:0006468	protein phosphorylation	BP	8	ENSSSCG00000037337,ENSSSCG00000026142,ENSSSCG00000017917,ENSSSCG00000005706	4	89	499	9269	0.834838	0.713295	0.864243
GO:0071705	nitrogen compound transport	BP	5	ENSSSCG00000012836,ENSSSCG00000024158	2	89	260	9269	0.801124	0.717822	0.866453
GO:0098660	inorganic ion transmembrane transport	BP	7	ENSSSCG00000024158	1	89	131	9269	0.795008	0.719987	0.867026
GO:0004175	endopeptidase activity	MF	5	ENSSSCG00000017913,ENSSSCG00000040793	2	104	343	12409	0.695728	0.786849	0.871839
GO:0022890	inorganic cation transmembrane transporter activity	MF	6	ENSSSCG00000017909,ENSSSCG00000039556	2	104	349	12409	0.683767	0.794912	0.871839
GO:0016788	hydrolase activity, acting on ester bonds	MF	4	ENSSSCG00000017929,ENSSSCG00000032911	2	104	347	12409	0.687708	0.792254	0.871839
GO:0016787	hydrolase activity	MF	3	ENSSSCG00000017929,ENSSSCG00000017913,ENSSSCG00000012859,ENSSSCG00000032469,ENSSSCG00000002355,ENSSSCG00000031513,ENSSSCG00000012841,ENSSSCG00000032911,ENSSSCG00000038231,ENSSSCG00000040793	10	104	1442	12409	0.827443	0.782354	0.871839
GO:0016757	glycosyltransferase activity	MF	4	ENSSSCG00000033780	1	104	184	12409	0.648464	0.789903	0.871839
GO:0006950	response to stress	BP	3	ENSSSCG00000017920,ENSSSCG00000024158,ENSSSCG00000012843	3	89	389	9269	0.803183	0.728026	0.874654
GO:0042592	homeostatic process	BP	4	ENSSSCG00000024158	1	89	135	9269	0.771452	0.730739	0.875862
GO:1901564	organonitrogen compound metabolic process	BP	4	ENSSSCG00000017917,ENSSSCG00000017913,ENSSSCG00000037427,ENSSSCG00000039767,ENSSSCG00000012859,ENSSSCG00000032469,ENSSSCG00000017942,ENSSSCG00000038359,ENSSSCG00000038364,ENSSSCG00000026142,ENSSSCG00000037337,ENSSSCG00000017904,ENSSSCG00000005701,ENSSSCG00000032911,ENSSSCG00000005706,ENSSSCG00000017962,ENSSSCG00000040793	17	89	1978	9269	0.895088	0.736731	0.880986
GO:0008324	cation transmembrane transporter activity	MF	5	ENSSSCG00000017909,ENSSSCG00000039556	2	104	361	12409	0.661038	0.81024	0.882446
GO:0042578	phosphoric ester hydrolase activity	MF	5	ENSSSCG00000032911	1	104	197	12409	0.605672	0.811999	0.882446
GO:0008233	peptidase activity	MF	4	ENSSSCG00000017913,ENSSSCG00000032469,ENSSSCG00000040793	3	104	520	12409	0.688369	0.817112	0.883966
GO:0060255	regulation of macromolecule metabolic process	BP	5	ENSSSCG00000022999,ENSSSCG00000012853,ENSSSCG00000017942,ENSSSCG00000038359,ENSSSCG00000017938,ENSSSCG00000017950,ENSSSCG00000017919,ENSSSCG00000027100,ENSSSCG00000033507	9	89	1097	9269	0.854434	0.741163	0.884225
GO:0003735	structural constituent of ribosome	MF	3	ENSSSCG00000038364	1	104	206	12409	0.57921	0.825932	0.885458
GO:0022804	active transmembrane transporter activity	MF	4	ENSSSCG00000038231	1	104	205	12409	0.582036	0.824436	0.885458
GO:0003924	GTPase activity	MF	8	ENSSSCG00000031513	1	104	210	12409	0.568178	0.831791	0.887741
GO:0022857	transmembrane transporter activity	MF	3	ENSSSCG00000038231,ENSSSCG00000023915,ENSSSCG00000017909,ENSSSCG00000039556	4	104	689	12409	0.692698	0.836483	0.888763
GO:0010556	regulation of macromolecule biosynthetic process	BP	6	ENSSSCG00000022999,ENSSSCG00000012853,ENSSSCG00000038359,ENSSSCG00000017938,ENSSSCG00000017950,ENSSSCG00000017919,ENSSSCG00000027100,ENSSSCG00000033507	8	89	999	9269	0.834003	0.757004	0.889273
GO:0048583	regulation of response to stimulus	BP	4	ENSSSCG00000017942,ENSSSCG00000037096	2	89	277	9269	0.751957	0.750085	0.889273
GO:0006974	cellular response to DNA damage stimulus	BP	5	ENSSSCG00000012843	1	89	145	9269	0.718249	0.755866	0.889273
GO:0006811	ion transport	BP	5	ENSSSCG00000017951,ENSSSCG00000017909,ENSSSCG00000039556,ENSSSCG00000024158	4	89	531	9269	0.784528	0.758217	0.889273
GO:0030154	cell differentiation	BP	4	ENSSSCG00000012845	1	89	146	9269	0.713329	0.758247	0.889273
GO:0009605	response to external stimulus	BP	3	ENSSSCG00000017920	1	89	147	9269	0.708477	0.760606	0.889273
GO:0031326	regulation of cellular biosynthetic process	BP	6	ENSSSCG00000022999,ENSSSCG00000012853,ENSSSCG00000038359,ENSSSCG00000017938,ENSSSCG00000017950,ENSSSCG00000017919,ENSSSCG00000027100,ENSSSCG00000033507	8	89	1003	9269	0.830677	0.760996	0.889273
GO:0009889	regulation of biosynthetic process	BP	5	ENSSSCG00000022999,ENSSSCG00000012853,ENSSSCG00000038359,ENSSSCG00000017938,ENSSSCG00000017950,ENSSSCG00000017919,ENSSSCG00000027100,ENSSSCG00000033507	8	89	1003	9269	0.830677	0.760996	0.889273
GO:0065008	regulation of biological quality	BP	3	ENSSSCG00000024569,ENSSSCG00000024158	2	89	276	9269	0.754682	0.748277	0.889273
GO:0006886	intracellular protein transport	BP	7	ENSSSCG00000012836	1	89	149	9269	0.698967	0.765255	0.890194
GO:0048869	cellular developmental process	BP	3	ENSSSCG00000012845	1	89	149	9269	0.698967	0.765255	0.890194
GO:0019222	regulation of metabolic process	BP	4	ENSSSCG00000022999,ENSSSCG00000012853,ENSSSCG00000017942,ENSSSCG00000038359,ENSSSCG00000017938,ENSSSCG00000017950,ENSSSCG00000017919,ENSSSCG00000027100,ENSSSCG00000033507	9	89	1124	9269	0.83391	0.767253	0.890499
GO:0044255	cellular lipid metabolic process	BP	5	ENSSSCG00000037427	1	89	152	9269	0.685171	0.772061	0.894057
GO:0110165	cellular anatomical entity	CC	2	ENSSSCG00000032472,ENSSSCG00000012855,ENSSSCG00000012836,ENSSSCG00000017914,ENSSSCG00000017895,ENSSSCG00000032591,ENSSSCG00000031903,ENSSSCG00000012856,ENSSSCG00000012871,ENSSSCG00000017919,ENSSSCG00000017904,ENSSSCG00000031513,ENSSSCG00000038231,ENSSSCG00000017951,ENSSSCG00000012840,ENSSSCG00000027100,ENSSSCG00000031112,ENSSSCG00000017934,ENSSSCG00000002372,ENSSSCG00000017926,ENSSSCG00000017962,…	69	71	6641	6764	0.989831	0.861548	0.894431
GO:0006412	translation	BP	7	ENSSSCG00000038359,ENSSSCG00000038364	2	89	293	9269	0.710895	0.777542	0.897735
GO:0043043	peptide biosynthetic process	BP	7	ENSSSCG00000038359,ENSSSCG00000038364	2	89	297	9269	0.70132	0.783987	0.897735
GO:0043604	amide biosynthetic process	BP	6	ENSSSCG00000038359,ENSSSCG00000038364	2	89	297	9269	0.70132	0.783987	0.897735
GO:0043412	macromolecule modification	BP	5	ENSSSCG00000017917,ENSSSCG00000017942,ENSSSCG00000026142,ENSSSCG00000037337,ENSSSCG00000027514,ENSSSCG00000032911,ENSSSCG00000017962,ENSSSCG00000005706	8	89	1025	9269	0.812847	0.782145	0.897735
GO:0006952	defense response	BP	4	ENSSSCG00000017920	1	89	157	9269	0.663351	0.782974	0.897735
GO:0005198	structural molecule activity	MF	2	ENSSSCG00000017934,ENSSSCG00000038364	2	104	408	12409	0.584889	0.860959	0.906673
GO:0046873	metal ion transmembrane transporter activity	MF	7	ENSSSCG00000039556	1	104	230	12409	0.518771	0.858282	0.906673
GO:0034613	cellular protein localization	BP	5	ENSSSCG00000012836	1	89	163	9269	0.638933	0.795389	0.906744
GO:0070727	cellular macromolecule localization	BP	4	ENSSSCG00000012836	1	89	163	9269	0.638933	0.795389	0.906744
GO:0010468	regulation of gene expression	BP	6	ENSSSCG00000022999,ENSSSCG00000012853,ENSSSCG00000038359,ENSSSCG00000017938,ENSSSCG00000017950,ENSSSCG00000017919,ENSSSCG00000027100,ENSSSCG00000033507	8	89	1046	9269	0.796528	0.801065	0.911189
GO:0034654	nucleobase -containing compound biosynthetic process	BP	6	ENSSSCG00000022999,ENSSSCG00000012853,ENSSSCG00000012859,ENSSSCG00000028278,ENSSSCG00000017938,ENSSSCG00000017950,ENSSSCG00000017919,ENSSSCG00000027100,ENSSSCG00000033507	9	89	1167	9269	0.803183	0.804984	0.913621
GO:0006518	peptide metabolic process	BP	6	ENSSSCG00000038359,ENSSSCG00000038364	2	89	313	9269	0.66547	0.808173	0.915216
GO:0006351	transcription, DNA -templated	BP	8	ENSSSCG00000022999,ENSSSCG00000012853,ENSSSCG00000028278,ENSSSCG00000017938,ENSSSCG00000017950,ENSSSCG00000017919,ENSSSCG00000027100,ENSSSCG00000033507	8	89	1068	9269	0.78012	0.819574	0.918262
GO:0097659	nucleic acid -templated transcription	BP	7	ENSSSCG00000022999,ENSSSCG00000012853,ENSSSCG00000028278,ENSSSCG00000017938,ENSSSCG00000017950,ENSSSCG00000017919,ENSSSCG00000027100,ENSSSCG00000033507	8	89	1068	9269	0.78012	0.819574	0.918262
GO:0018130	heterocycle biosynthetic process	BP	5	ENSSSCG00000022999,ENSSSCG00000012853,ENSSSCG00000012859,ENSSSCG00000028278,ENSSSCG00000017938,ENSSSCG00000017950,ENSSSCG00000017919,ENSSSCG00000027100,ENSSSCG00000033507	9	89	1188	9269	0.788985	0.821722	0.918262
GO:0019438	aromatic compound biosynthetic process	BP	5	ENSSSCG00000022999,ENSSSCG00000012853,ENSSSCG00000012859,ENSSSCG00000028278,ENSSSCG00000017938,ENSSSCG00000017950,ENSSSCG00000017919,ENSSSCG00000027100,ENSSSCG00000033507	9	89	1183	9269	0.79232	0.817836	0.918262
GO:0044248	cellular catabolic process	BP	4	ENSSSCG00000017913	1	89	175	9269	0.59512	0.818151	0.918262
GO:0032774	RNA biosynthetic process	BP	6	ENSSSCG00000022999,ENSSSCG00000012853,ENSSSCG00000028278,ENSSSCG00000017938,ENSSSCG00000017950,ENSSSCG00000017919,ENSSSCG00000027100,ENSSSCG00000033507	8	89	1072	9269	0.777209	0.822797	0.918262
GO:0043603	cellular amide metabolic process	BP	5	ENSSSCG00000038359,ENSSSCG00000038364	2	89	324	9269	0.642877	0.823393	0.918262
GO:0005840	ribosome	CC	6	ENSSSCG00000038364	1	71	208	6764	0.458017	0.8924	0.919443
GO:0044267	cellular protein metabolic process	BP	6	ENSSSCG00000017917,ENSSSCG00000017913,ENSSSCG00000017942,ENSSSCG00000038359,ENSSSCG00000038364,ENSSSCG00000026142,ENSSSCG00000037337,ENSSSCG00000032911,ENSSSCG00000017962,ENSSSCG00000005706	10	89	1330	9269	0.783053	0.840108	0.920888
GO:0006464	cellular protein modification process	BP	7	ENSSSCG00000017917,ENSSSCG00000017942,ENSSSCG00000026142,ENSSSCG00000037337,ENSSSCG00000032911,ENSSSCG00000017962,ENSSSCG00000005706	7	89	973	9269	0.749252	0.838747	0.920888
GO:0036211	protein modification process	BP	6	ENSSSCG00000017917,ENSSSCG00000017942,ENSSSCG00000026142,ENSSSCG00000037337,ENSSSCG00000032911,ENSSSCG00000017962,ENSSSCG00000005706	7	89	973	9269	0.749252	0.838747	0.920888
GO:0048523	negative regulation of cellular process	BP	5	ENSSSCG00000037096	1	89	187	9269	0.556931	0.838406	0.920888
GO:0006355	regulation of transcription, DNA -templated	BP	7	ENSSSCG00000022999,ENSSSCG00000012853,ENSSSCG00000017938,ENSSSCG00000017950,ENSSSCG00000017919,ENSSSCG00000027100,ENSSSCG00000033507	7	89	968	9269	0.753122	0.834804	0.920888
GO:2001141	regulation of RNA biosynthetic process	BP	7	ENSSSCG00000022999,ENSSSCG00000012853,ENSSSCG00000017938,ENSSSCG00000017950,ENSSSCG00000017919,ENSSSCG00000027100,ENSSSCG00000033507	7	89	968	9269	0.753122	0.834804	0.920888
GO:1903506	regulation of nucleic acid -templated transcription	BP	8	ENSSSCG00000022999,ENSSSCG00000012853,ENSSSCG00000017938,ENSSSCG00000017950,ENSSSCG00000017919,ENSSSCG00000027100,ENSSSCG00000033507	7	89	968	9269	0.753122	0.834804	0.920888
GO:1901362	organic cyclic compound biosynthetic process	BP	5	ENSSSCG00000022999,ENSSSCG00000012853,ENSSSCG00000012859,ENSSSCG00000028278,ENSSSCG00000017938,ENSSSCG00000017950,ENSSSCG00000017919,ENSSSCG00000027100,ENSSSCG00000033507	9	89	1200	9269	0.781096	0.830797	0.920888
GO:0006812	cation transport	BP	6	ENSSSCG00000017951,ENSSSCG00000039556	2	89	340	9269	0.612624	0.843621	0.922767
GO:0051252	regulation of RNA metabolic process	BP	7	ENSSSCG00000022999,ENSSSCG00000012853,ENSSSCG00000017938,ENSSSCG00000017950,ENSSSCG00000017919,ENSSSCG00000027100,ENSSSCG00000033507	7	89	982	9269	0.742385	0.845659	0.923028
GO:0019219	regulation of nucleobase -containing compound metabolic process	BP	6	ENSSSCG00000022999,ENSSSCG00000012853,ENSSSCG00000017938,ENSSSCG00000017950,ENSSSCG00000017919,ENSSSCG00000027100,ENSSSCG00000033507	7	89	985	9269	0.740124	0.847912	0.923522
GO:0016020	membrane	CC	3	ENSSSCG00000032472,ENSSSCG00000012855,ENSSSCG00000012836,ENSSSCG00000032591,ENSSSCG00000031513,ENSSSCG00000038231,ENSSSCG00000017951,ENSSSCG00000012840,ENSSSCG00000031112,ENSSSCG00000017934,ENSSSCG00000017926,ENSSSCG00000021181,ENSSSCG00000025000,ENSSSCG00000039556,ENSSSCG00000012851,ENSSSCG00000033780,ENSSSCG00000032436,ENSSSCG00000039243,ENSSSCG00000040188,ENSSSCG00000017896,ENSSSCG00000012852,…	35	71	3814	6764	0.874244	0.908057	0.92854
GO:0048731	system development	BP	4	ENSSSCG00000012845	1	89	201	9269	0.51814	0.859232	0.933868
GO:0044249	cellular biosynthetic process	BP	4	ENSSSCG00000022999,ENSSSCG00000037427,ENSSSCG00000012853,ENSSSCG00000012859,ENSSSCG00000028278,ENSSSCG00000038359,ENSSSCG00000038364,ENSSSCG00000005701,ENSSSCG00000017938,ENSSSCG00000017950,ENSSSCG00000017919,ENSSSCG00000027100,ENSSSCG00000033507	13	89	1712	9269	0.790829	0.861623	0.934341
GO:0006725	cellular aromatic compound metabolic process	BP	4	ENSSSCG00000017929,ENSSSCG00000022999,ENSSSCG00000012853,ENSSSCG00000039767,ENSSSCG00000012859,ENSSSCG00000028278,ENSSSCG00000027514,ENSSSCG00000017904,ENSSSCG00000017938,ENSSSCG00000017950,ENSSSCG00000017919,ENSSSCG00000027100,ENSSSCG00000033507	13	89	1715	9269	0.789445	0.863309	0.934341
GO:0044271	cellular nitrogen compound biosynthetic process	BP	5	ENSSSCG00000022999,ENSSSCG00000012853,ENSSSCG00000012859,ENSSSCG00000028278,ENSSSCG00000038359,ENSSSCG00000038364,ENSSSCG00000017938,ENSSSCG00000017950,ENSSSCG00000017919,ENSSSCG00000027100,ENSSSCG00000033507	11	89	1493	9269	0.767319	0.869002	0.936551
GO:0032501	multicellular organismal process	BP	2	ENSSSCG00000031903,ENSSSCG00000022026,ENSSSCG00000012845	3	89	502	9269	0.622387	0.867863	0.936551
GO:1901360	organic cyclic compound metabolic process	BP	4	ENSSSCG00000017929,ENSSSCG00000022999,ENSSSCG00000012853,ENSSSCG00000039767,ENSSSCG00000012859,ENSSSCG00000028278,ENSSSCG00000027514,ENSSSCG00000017904,ENSSSCG00000017938,ENSSSCG00000017950,ENSSSCG00000017919,ENSSSCG00000027100,ENSSSCG00000033507	13	89	1736	9269	0.779896	0.874682	0.940695
GO:0048519	negative regulation of biological process	BP	4	ENSSSCG00000037096	1	89	216	9269	0.482158	0.878605	0.941198
GO:1901576	organic substance biosynthetic process	BP	4	ENSSSCG00000022999,ENSSSCG00000037427,ENSSSCG00000012853,ENSSSCG00000012859,ENSSSCG00000028278,ENSSSCG00000038359,ENSSSCG00000038364,ENSSSCG00000005701,ENSSSCG00000017938,ENSSSCG00000017950,ENSSSCG00000017919,ENSSSCG00000027100,ENSSSCG00000033507	13	89	1744	9269	0.776318	0.878818	0.941198
GO:0006396	RNA processing	BP	8	ENSSSCG00000027514	1	89	218	9269	0.477734	0.88098	0.941547
GO:0044238	primary metabolic process	BP	3	ENSSSCG00000012859,ENSSSCG00000037337,ENSSSCG00000027514,ENSSSCG00000017904,ENSSSCG00000017950,ENSSSCG00000027100,ENSSSCG00000017962,ENSSSCG00000025023,ENSSSCG00000017929,ENSSSCG00000017917,ENSSSCG00000037427,ENSSSCG00000039767,ENSSSCG00000038359,ENSSSCG00000038364,ENSSSCG00000005701,ENSSSCG00000012841,ENSSSCG00000040793,ENSSSCG00000017913,ENSSSCG00000012847,ENSSSCG00000017942,ENSSSCG00000017938,…	31	89	3758	9269	0.859108	0.887853	0.94692
GO:0046914	transition metal ion binding	MF	6	ENSSSCG00000039767,ENSSSCG00000017906,ENSSSCG00000017923	3	104	666	12409	0.537465	0.923069	0.946941
GO:0015075	ion transmembrane transporter activity	MF	4	ENSSSCG00000017909,ENSSSCG00000039556	2	104	491	12409	0.486018	0.921507	0.946941
GO:0032561	guanyl ribonucleotide binding	MF	7	ENSSSCG00000031513	1	104	298	12409	0.400394	0.921031	0.946941
GO:0019001	guanyl nucleotide binding	MF	6	ENSSSCG00000031513	1	104	298	12409	0.400394	0.921031	0.946941
GO:0015318	inorganic molecular entity transmembrane transporter activity	MF	4	ENSSSCG00000017909,ENSSSCG00000039556	2	104	463	12409	0.51541	0.904531	0.946941
GO:0005525	GTP binding	MF	8	ENSSSCG00000031513	1	104	297	12409	0.401742	0.920347	0.946941
GO:0009058	biosynthetic process	BP	3	ENSSSCG00000022999,ENSSSCG00000037427,ENSSSCG00000012853,ENSSSCG00000012859,ENSSSCG00000028278,ENSSSCG00000038359,ENSSSCG00000038364,ENSSSCG00000005701,ENSSSCG00000017938,ENSSSCG00000017950,ENSSSCG00000017919,ENSSSCG00000027100,ENSSSCG00000033507	13	89	1787	9269	0.757638	0.89927	0.953551
GO:0044237	cellular metabolic process	BP	3	ENSSSCG00000012859,ENSSSCG00000037337,ENSSSCG00000027514,ENSSSCG00000017904,ENSSSCG00000017950,ENSSSCG00000027100,ENSSSCG00000017962,ENSSSCG00000017929,ENSSSCG00000017917,ENSSSCG00000037427,ENSSSCG00000039767,ENSSSCG00000038359,ENSSSCG00000038364,ENSSSCG00000005701,ENSSSCG00000017913,ENSSSCG00000012847,ENSSSCG00000017942,ENSSSCG00000017938,ENSSSCG00000033507,ENSSSCG00000005706,ENSSSCG00000036234,…	27	89	3361	9269	0.836639	0.900834	0.953551
GO:0050896	response to stimulus	BP	2	ENSSSCG00000025689,ENSSSCG00000032591,ENSSSCG00000012854,ENSSSCG00000012871,ENSSSCG00000031513,ENSSSCG00000030888,ENSSSCG00000012843,ENSSSCG00000025000,ENSSSCG00000012851,ENSSSCG00000032436,ENSSSCG00000031487,ENSSSCG00000024389,ENSSSCG00000040188,ENSSSCG00000017942,ENSSSCG00000014565,ENSSSCG00000012872,ENSSSCG00000012870,ENSSSCG00000038912,ENSSSCG00000033809,ENSSSCG00000040278,ENSSSCG00000017920,…	26	89	3259	9269	0.830868	0.903335	0.953551
GO:0006139	nucleobase -containing compound metabolic process	BP	5	ENSSSCG00000017929,ENSSSCG00000022999,ENSSSCG00000012853,ENSSSCG00000012859,ENSSSCG00000028278,ENSSSCG00000027514,ENSSSCG00000017904,ENSSSCG00000017938,ENSSSCG00000017950,ENSSSCG00000017919,ENSSSCG00000027100,ENSSSCG00000033507	12	89	1679	9269	0.744344	0.903364	0.953551
GO:0006508	proteolysis	BP	6	ENSSSCG00000017913,ENSSSCG00000032469,ENSSSCG00000040793	3	89	541	9269	0.57752	0.89898	0.953551
GO:0071704	organic substance metabolic process	BP	3	ENSSSCG00000012859,ENSSSCG00000037337,ENSSSCG00000027514,ENSSSCG00000017904,ENSSSCG00000017950,ENSSSCG00000027100,ENSSSCG00000017962,ENSSSCG00000025023,ENSSSCG00000017929,ENSSSCG00000017917,ENSSSCG00000037427,ENSSSCG00000039767,ENSSSCG00000038359,ENSSSCG00000038364,ENSSSCG00000005701,ENSSSCG00000012841,ENSSSCG00000040793,ENSSSCG00000017913,ENSSSCG00000012847,ENSSSCG00000017942,ENSSSCG00000017938,…	32	89	3932	9269	0.847577	0.912056	0.960749
GO:0046483	heterocycle metabolic process	BP	4	ENSSSCG00000017929,ENSSSCG00000022999,ENSSSCG00000012853,ENSSSCG00000012859,ENSSSCG00000028278,ENSSSCG00000027514,ENSSSCG00000017904,ENSSSCG00000017938,ENSSSCG00000017950,ENSSSCG00000017919,ENSSSCG00000027100,ENSSSCG00000033507	12	89	1706	9269	0.732563	0.914612	0.961467
GO:0016070	RNA metabolic process	BP	7	ENSSSCG00000022999,ENSSSCG00000012853,ENSSSCG00000028278,ENSSSCG00000027514,ENSSSCG00000017938,ENSSSCG00000017950,ENSSSCG00000017919,ENSSSCG00000027100,ENSSSCG00000033507	9	89	1358	9269	0.690217	0.920162	0.965324
GO:0090304	nucleic acid metabolic process	BP	6	ENSSSCG00000017929,ENSSSCG00000022999,ENSSSCG00000012853,ENSSSCG00000028278,ENSSSCG00000027514,ENSSSCG00000017938,ENSSSCG00000017950,ENSSSCG00000017919,ENSSSCG00000027100,ENSSSCG00000033507	10	89	1529	9269	0.681138	0.93763	0.965872
GO:0006807	nitrogen compound metabolic process	BP	3	ENSSSCG00000012859,ENSSSCG00000037337,ENSSSCG00000027514,ENSSSCG00000017904,ENSSSCG00000017950,ENSSSCG00000027100,ENSSSCG00000017962,ENSSSCG00000017929,ENSSSCG00000017917,ENSSSCG00000037427,ENSSSCG00000039767,ENSSSCG00000038359,ENSSSCG00000038364,ENSSSCG00000005701,ENSSSCG00000040793,ENSSSCG00000017913,ENSSSCG00000017942,ENSSSCG00000017938,ENSSSCG00000033507,ENSSSCG00000005706,ENSSSCG00000022999,…	27	89	3478	9269	0.808494	0.937134	0.965872
GO:0010467	gene expression	BP	5	ENSSSCG00000022999,ENSSSCG00000012853,ENSSSCG00000028278,ENSSSCG00000038359,ENSSSCG00000038364,ENSSSCG00000027514,ENSSSCG00000017938,ENSSSCG00000017950,ENSSSCG00000017919,ENSSSCG00000027100,ENSSSCG00000033507	11	89	1645	9269	0.696417	0.935694	0.965872
GO:0007275	multicellular organism development	BP	3	ENSSSCG00000012845	1	89	277	9269	0.375979	0.933688	0.965872
GO:0034641	cellular nitrogen compound metabolic process	BP	4	ENSSSCG00000017929,ENSSSCG00000022999,ENSSSCG00000012853,ENSSSCG00000012859,ENSSSCG00000028278,ENSSSCG00000038359,ENSSSCG00000038364,ENSSSCG00000027514,ENSSSCG00000017904,ENSSSCG00000017938,ENSSSCG00000017950,ENSSSCG00000017919,ENSSSCG00000027100,ENSSSCG00000033507	14	89	1993	9269	0.731583	0.932528	0.965872
GO:0019538	protein metabolic process	BP	5	ENSSSCG00000017917,ENSSSCG00000017913,ENSSSCG00000032469,ENSSSCG00000017942,ENSSSCG00000038359,ENSSSCG00000038364,ENSSSCG00000026142,ENSSSCG00000037337,ENSSSCG00000032911,ENSSSCG00000005706,ENSSSCG00000017962,ENSSSCG00000040793	12	89	1743	9269	0.717013	0.928275	0.965872
GO:0009987	cellular process	BP	2	ENSSSCG00000032472,ENSSSCG00000025689,ENSSSCG00000012859,ENSSSCG00000012855,ENSSSCG00000012836,ENSSSCG00000017914,ENSSSCG00000012856,ENSSSCG00000012854,ENSSSCG00000037337,ENSSSCG00000017904,ENSSSCG00000012871,ENSSSCG00000027514,ENSSSCG00000031513,ENSSSCG00000012845,ENSSSCG00000017950,ENSSSCG00000038231,ENSSSCG00000027100,ENSSSCG00000017962,ENSSSCG00000017926,ENSSSCG00000017929,ENSSSCG00000017917,…	70	89	7774	9269	0.93777	0.927614	0.965872
GO:0009059	macromolecule biosynthetic process	BP	5	ENSSSCG00000022999,ENSSSCG00000012853,ENSSSCG00000028278,ENSSSCG00000038359,ENSSSCG00000038364,ENSSSCG00000017938,ENSSSCG00000017950,ENSSSCG00000017919,ENSSSCG00000027100,ENSSSCG00000033507	10	89	1516	9269	0.686979	0.933328	0.965872
GO:0034645	cellular macromolecule biosynthetic process	BP	6	ENSSSCG00000038359,ENSSSCG00000038364	2	89	443	9269	0.470185	0.930958	0.965872
GO:0031224	intrinsic component of membrane	CC	3	ENSSSCG00000012855,ENSSSCG00000032591,ENSSSCG00000038231,ENSSSCG00000017951,ENSSSCG00000012840,ENSSSCG00000031112,ENSSSCG00000017934,ENSSSCG00000017926,ENSSSCG00000025000,ENSSSCG00000039556,ENSSSCG00000012851,ENSSSCG00000032436,ENSSSCG00000039243,ENSSSCG00000017896,ENSSSCG00000014565,ENSSSCG00000012838,ENSSSCG00000023915,ENSSSCG00000038912,ENSSSCG00000040278,ENSSSCG00000033809,ENSSSCG00000017925,…	23	71	2824	6764	0.775905	0.959575	0.966683
GO:0016021	integral component of membrane	CC	4	ENSSSCG00000012855,ENSSSCG00000032591,ENSSSCG00000038231,ENSSSCG00000017951,ENSSSCG00000012840,ENSSSCG00000031112,ENSSSCG00000017934,ENSSSCG00000017926,ENSSSCG00000025000,ENSSSCG00000039556,ENSSSCG00000012851,ENSSSCG00000032436,ENSSSCG00000039243,ENSSSCG00000017896,ENSSSCG00000014565,ENSSSCG00000012838,ENSSSCG00000023915,ENSSSCG00000038912,ENSSSCG00000040278,ENSSSCG00000033809,ENSSSCG00000017925,…	23	71	2816	6764	0.778109	0.957799	0.966683
GO:0044260	cellular macromolecule metabolic process	BP	5	ENSSSCG00000017917,ENSSSCG00000017913,ENSSSCG00000017942,ENSSSCG00000038359,ENSSSCG00000038364,ENSSSCG00000026142,ENSSSCG00000037337,ENSSSCG00000032911,ENSSSCG00000017962,ENSSSCG00000005706	10	89	1574	9269	0.661665	0.950754	0.977428
GO:0048856	anatomical structure development	BP	3	ENSSSCG00000012845	1	89	313	9269	0.332735	0.95368	0.978475
GO:0008152	metabolic process	BP	2	ENSSSCG00000012859,ENSSSCG00000037337,ENSSSCG00000027514,ENSSSCG00000017904,ENSSSCG00000017950,ENSSSCG00000027100,ENSSSCG00000017962,ENSSSCG00000025023,ENSSSCG00000017929,ENSSSCG00000017917,ENSSSCG00000037427,ENSSSCG00000039767,ENSSSCG00000038359,ENSSSCG00000038364,ENSSSCG00000005701,ENSSSCG00000012841,ENSSSCG00000040793,ENSSSCG00000017913,ENSSSCG00000012847,ENSSSCG00000017942,ENSSSCG00000017938,…	33	89	4255	9269	0.807713	0.963766	0.98685
GO:0032502	developmental process	BP	2	ENSSSCG00000012845	1	89	356	9269	0.292545	0.969882	0.991134
GO:0038023	signaling receptor activity	MF	3	ENSSSCG00000017909,ENSSSCG00000012851	2	104	1965	12409	0.121443	1	1
GO:0035556	intracellular signal transduction	BP	4	ENSSSCG00000025689	1	89	439	9269	0.237235	0.986957	1
GO:0060089	molecular transducer activity	MF	2	ENSSSCG00000017909,ENSSSCG00000012851	2	104	1965	12409	0.121443	1	1
GO:0004930	G protein -coupled receptor activity	MF	5	ENSSSCG00000012851	1	104	1632	12409	0.0731111	1	1
GO:0004888	transmembrane signaling receptor activity	MF	4	ENSSSCG00000017909,ENSSSCG00000012851	2	104	1872	12409	0.127476	0.999999	1
GO:0008270	zinc ion binding	MF	7	ENSSSCG00000017906	1	104	506	12409	0.235805	0.987069	1
GO:0008150	biological_process	BP	1	ENSSSCG00000025689,ENSSSCG00000012859,ENSSSCG00000031903,ENSSSCG00000012836,ENSSSCG00000017895,ENSSSCG00000012854,ENSSSCG00000017904,ENSSSCG00000017950,ENSSSCG00000027100,ENSSSCG00000017962,ENSSSCG00000039767,ENSSSCG00000012843,ENSSSCG00000038359,ENSSSCG00000039556,ENSSSCG00000012851,ENSSSCG00000032436,ENSSSCG00000017913,ENSSSCG00000021363,ENSSSCG00000040188,ENSSSCG00000017942,ENSSSCG00000012852,…	89	89	9269	9269	1	1	1
GO:0007186	G protein -coupled receptor signaling pathway	BP	4	ENSSSCG00000012851	1	89	1784	9269	0.0583778	1	1
GO:0003674	molecular_function	MF	1	ENSSSCG00000025689,ENSSSCG00000012859,ENSSSCG00000017895,ENSSSCG00000017904,ENSSSCG00000017927,ENSSSCG00000017950,ENSSSCG00000027100,ENSSSCG00000017949,ENSSSCG00000017962,ENSSSCG00000017952,ENSSSCG00000017894,ENSSSCG00000037451,ENSSSCG00000039767,ENSSSCG00000012843,ENSSSCG00000038359,ENSSSCG00000039556,ENSSSCG00000002355,ENSSSCG00000012851,ENSSSCG00000017913,ENSSSCG00000021363,ENSSSCG00000017942,…	104	104	12409	12409	1	1	1
GO:0007165	signal transduction	BP	3	ENSSSCG00000025689,ENSSSCG00000030888,ENSSSCG00000024389,ENSSSCG00000012843,ENSSSCG00000017942,ENSSSCG00000017918,ENSSSCG00000012854,ENSSSCG00000037096,ENSSSCG00000012871,ENSSSCG00000031513,ENSSSCG00000012851,ENSSSCG00000012872,ENSSSCG00000012870,ENSSSCG00000031487	14	89	2779	9269	0.524665	0.999417	1
GO:0023052	signaling	BP	2	ENSSSCG00000025689,ENSSSCG00000030888,ENSSSCG00000024389,ENSSSCG00000012843,ENSSSCG00000017942,ENSSSCG00000017918,ENSSSCG00000012854,ENSSSCG00000037096,ENSSSCG00000012871,ENSSSCG00000031513,ENSSSCG00000012851,ENSSSCG00000012872,ENSSSCG00000012870,ENSSSCG00000031487,ENSSSCG00000024158	15	89	2835	9269	0.551037	0.999026	1
GO:0065007	biological regulation	BP	2	ENSSSCG00000025689,ENSSSCG00000031903,ENSSSCG00000012854,ENSSSCG00000012871,ENSSSCG00000031513,ENSSSCG00000017950,ENSSSCG00000027100,ENSSSCG00000030888,ENSSSCG00000028725,ENSSSCG00000012843,ENSSSCG00000038359,ENSSSCG00000012851,ENSSSCG00000031487,ENSSSCG00000024389,ENSSSCG00000017942,ENSSSCG00000024569,ENSSSCG00000012872,ENSSSCG00000017938,ENSSSCG00000012870,ENSSSCG00000033507,ENSSSCG00000022999,…	28	89	4274	9269	0.682286	0.99833	1
GO:0050794	regulation of cellular process	BP	4	ENSSSCG00000025689,ENSSSCG00000012854,ENSSSCG00000012871,ENSSSCG00000031513,ENSSSCG00000017950,ENSSSCG00000027100,ENSSSCG00000030888,ENSSSCG00000028725,ENSSSCG00000012843,ENSSSCG00000038359,ENSSSCG00000012851,ENSSSCG00000031487,ENSSSCG00000024389,ENSSSCG00000017942,ENSSSCG00000012872,ENSSSCG00000017938,ENSSSCG00000012870,ENSSSCG00000033507,ENSSSCG00000022999,ENSSSCG00000012853,ENSSSCG00000017920,…	26	89	4046	9269	0.669253	0.99826	1
GO:0050789	regulation of biological process	BP	3	ENSSSCG00000025689,ENSSSCG00000031903,ENSSSCG00000012854,ENSSSCG00000012871,ENSSSCG00000031513,ENSSSCG00000017950,ENSSSCG00000027100,ENSSSCG00000030888,ENSSSCG00000028725,ENSSSCG00000012843,ENSSSCG00000038359,ENSSSCG00000012851,ENSSSCG00000031487,ENSSSCG00000024389,ENSSSCG00000017942,ENSSSCG00000012872,ENSSSCG00000017938,ENSSSCG00000012870,ENSSSCG00000033507,ENSSSCG00000022999,ENSSSCG00000012853,…	27	89	4143	9269	0.678722	0.998092	1
GO:0051716	cellular response to stimulus	BP	3	ENSSSCG00000025689,ENSSSCG00000030888,ENSSSCG00000024389,ENSSSCG00000012843,ENSSSCG00000017942,ENSSSCG00000017920,ENSSSCG00000017918,ENSSSCG00000017924,ENSSSCG00000012854,ENSSSCG00000037096,ENSSSCG00000012871,ENSSSCG00000031513,ENSSSCG00000012851,ENSSSCG00000012872,ENSSSCG00000012870,ENSSSCG00000031487,ENSSSCG00000024158	17	89	2937	9269	0.60282	0.997395	1
GO:0043170	macromolecule metabolic process	BP	4	ENSSSCG00000037337,ENSSSCG00000027514,ENSSSCG00000017950,ENSSSCG00000027100,ENSSSCG00000017962,ENSSSCG00000017929,ENSSSCG00000017917,ENSSSCG00000038359,ENSSSCG00000038364,ENSSSCG00000040793,ENSSSCG00000017913,ENSSSCG00000017942,ENSSSCG00000017938,ENSSSCG00000033507,ENSSSCG00000005706,ENSSSCG00000022999,ENSSSCG00000012853,ENSSSCG00000032469,ENSSSCG00000028278,ENSSSCG00000026142,ENSSSCG00000032911,…	22	89	3283	9269	0.697902	0.988916	1
GO:0007154	cell communication	BP	3	ENSSSCG00000025689,ENSSSCG00000030888,ENSSSCG00000024389,ENSSSCG00000012843,ENSSSCG00000017942,ENSSSCG00000017918,ENSSSCG00000012854,ENSSSCG00000037096,ENSSSCG00000012871,ENSSSCG00000031513,ENSSSCG00000012851,ENSSSCG00000012872,ENSSSCG00000012870,ENSSSCG00000031487,ENSSSCG00000024158	15	89	2852	9269	0.547753	0.999137	1
GO:0005575	cellular_component	CC	1	ENSSSCG00000032472,ENSSSCG00000012855,ENSSSCG00000012836,ENSSSCG00000017914,ENSSSCG00000017895,ENSSSCG00000032591,ENSSSCG00000031903,ENSSSCG00000012856,ENSSSCG00000012871,ENSSSCG00000027514,ENSSSCG00000017904,ENSSSCG00000031513,ENSSSCG00000017919,ENSSSCG00000038231,ENSSSCG00000017951,ENSSSCG00000012840,ENSSSCG00000027100,ENSSSCG00000031112,ENSSSCG00000017934,ENSSSCG00000002372,ENSSSCG00000017926,…	71	71	6764	6764	1	1	1

## Sheet: KEGG
Term_ID	Name	Namespace	Level	Genes	Selected_Term	Selected_all	Background_Term	Background_all	RichFactor	P_value	Q_value(FDR)
map05218	Melanoma	KEGG	C	ENSSSCG00000012871,ENSSSCG00000031513,ENSSSCG00000012872,ENSSSCG00000012870,ENSSSCG00000017950,ENSSSCG00000037900	6	151	74	14416	7.74083	1.232019E -4	0.0303482
map05226	Gastric cancer	KEGG	C	ENSSSCG00000040035,ENSSSCG00000025689,ENSSSCG00000012871,ENSSSCG00000031513,ENSSSCG00000012872,ENSSSCG00000012870,ENSSSCG00000017950,ENSSSCG00000037900	8	151	152	14416	5.02475	1.977081E -4	0.0303482
map04147	Exosome	KEGG	C	ENSSSCG00000012836,ENSSSCG00000024926,ENSSSCG00000032591,ENSSSCG00000017943,ENSSSCG00000012848,ENSSSCG00000017904,ENSSSCG00000031513,ENSSSCG00000033033,ENSSSCG00000017934,ENSSSCG00000005701,ENSSSCG00000032436,ENSSSCG00000040793,ENSSSCG00000017957,ENSSSCG00000039243,ENSSSCG00000017942,ENSSSCG00000017907,ENSSSCG00000014565,ENSSSCG00000012838,ENSSSCG00000038912,ENSSSCG00000033809,ENSSSCG00000040278,…	22	151	968	14416	2.16978	4.696195E -4	0.0480577
map05224	Breast cancer	KEGG	C	ENSSSCG00000025689,ENSSSCG00000012871,ENSSSCG00000031513,ENSSSCG00000012872,ENSSSCG00000012870,ENSSSCG00000017950,ENSSSCG00000037900	7	151	146	14416	4.57734	8.670134E -4	0.0665433
B09156	Nervous system	KEGG	B	ENSSSCG00000036234,ENSSSCG00000024285,ENSSSCG00000039767,ENSSSCG00000017918,ENSSSCG00000012836,ENSSSCG00000039556,ENSSSCG00000033043,ENSSSCG00000031513,ENSSSCG00000017912,ENSSSCG00000012851,ENSSSCG00000017923,ENSSSCG00000017950,ENSSSCG00000017936,ENSSSCG00000005706	14	151	539	14416	2.47975	0.00158942	0.0870659
map05160	Hepatitis C	KEGG	C	ENSSSCG00000030888,ENSSSCG00000012853,ENSSSCG00000039243,ENSSSCG00000031513,ENSSSCG00000017950,ENSSSCG00000017934,ENSSSCG00000037900	7	151	164	14416	4.07495	0.00170161	0.0870659
map04052	Cytokines and growth factors	KEGG	C	ENSSSCG00000017920,ENSSSCG00000040188,ENSSSCG00000035293,ENSSSCG00000012871,ENSSSCG00000012872,ENSSSCG00000012870,ENSSSCG00000017948,ENSSSCG00000036521	8	151	219	14416	3.4875	0.00216402	0.0949077
map04010	MAPK signaling pathway	KEGG	C	ENSSSCG00000012870,ENSSSCG00000017918,ENSSSCG00000035293,ENSSSCG00000033740,ENSSSCG00000012871,ENSSSCG00000031513,ENSSSCG00000012872,ENSSSCG00000032911,ENSSSCG00000017950	9	151	290	14416	2.96287	0.00349335	0.134057
map02000	Transporters	KEGG	C	ENSSSCG00000017925,ENSSSCG00000032472,ENSSSCG00000040278,ENSSSCG00000038231,ENSSSCG00000012862,ENSSSCG00000012855,ENSSSCG00000032591,ENSSSCG00000014565,ENSSSCG00000002366,ENSSSCG00000012844,ENSSSCG00000032436,ENSSSCG00000023915,ENSSSCG00000038912,ENSSSCG00000033809,ENSSSCG00000017926	15	151	674	14416	2.12471	0.00475225	0.162104
B09162	Cancer: specific types	KEGG	B	ENSSSCG00000040035,ENSSSCG00000025689,ENSSSCG00000035293,ENSSSCG00000033740,ENSSSCG00000012871,ENSSSCG00000031513,ENSSSCG00000012872,ENSSSCG00000017912,ENSSSCG00000012870,ENSSSCG00000017950,ENSSSCG00000005706,ENSSSCG00000037900	12	151	490	14416	2.33805	0.0054406	0.167026
map04917	Prolactin signaling pathway	KEGG	C	ENSSSCG00000033740,ENSSSCG00000031513,ENSSSCG00000039767,ENSSSCG00000037900	4	151	73	14416	5.23124	0.00719643	0.171337
map04960	Aldosterone -regulated sodium reabsorption	KEGG	C	ENSSSCG00000017951,ENSSSCG00000031513,ENSSSCG00000033740	3	151	38	14416	7.53712	0.00726742	0.171337
map04014	Ras signaling pathway	KEGG	C	ENSSSCG00000035293,ENSSSCG00000033740,ENSSSCG00000012871,ENSSSCG00000031513,ENSSSCG00000012872,ENSSSCG00000017912,ENSSSCG00000012870,ENSSSCG00000005706	8	151	270	14416	2.82875	0.00759503	0.171337
map05216	Thyroid cancer	KEGG	C	ENSSSCG00000017950,ENSSSCG00000031513,ENSSSCG00000037900	3	151	39	14416	7.34386	0.00781342	0.171337
map05220	Chronic myeloid leukemia	KEGG	C	ENSSSCG00000017950,ENSSSCG00000005706,ENSSSCG00000031513,ENSSSCG00000037900	4	151	79	14416	4.83393	0.00946798	0.178545
map05219	Bladder cancer	KEGG	C	ENSSSCG00000017950,ENSSSCG00000031513,ENSSSCG00000037900	3	151	42	14416	6.8193	0.00959381	0.178545
map05212	Pancreatic cancer	KEGG	C	ENSSSCG00000017950,ENSSSCG00000031513,ENSSSCG00000017912,ENSSSCG00000037900	4	151	80	14416	4.77351	0.00988687	0.178545
map04068	FoxO signaling pathway	KEGG	C	ENSSSCG00000033740,ENSSSCG00000031513,ENSSSCG00000017936,ENSSSCG00000023915,ENSSSCG00000037900	5	151	137	14416	3.48431	0.0146157	0.240444
map04210	Apoptosis	KEGG	C	ENSSSCG00000030888,ENSSSCG00000012843,ENSSSCG00000031513,ENSSSCG00000017950,ENSSSCG00000040793	5	151	141	14416	3.38547	0.0163657	0.240444
map05167	Kaposi sarcoma -associated herpesvirus infection	KEGG	C	ENSSSCG00000030888,ENSSSCG00000012853,ENSSSCG00000031513,ENSSSCG00000017950,ENSSSCG00000017936,ENSSSCG00000037900	6	151	194	14416	2.95269	0.0164223	0.240444
A09140	Cellular Processes	KEGG	A	ENSSSCG00000025689,ENSSSCG00000012836,ENSSSCG00000017895,ENSSSCG00000017943,ENSSSCG00000012871,ENSSSCG00000031513,ENSSSCG00000002366,ENSSSCG00000038231,ENSSSCG00000017950,ENSSSCG00000017936,ENSSSCG00000017934,ENSSSCG00000017952,ENSSSCG00000030888,ENSSSCG00000012843,ENSSSCG00000017923,ENSSSCG00000040793,ENSSSCG00000031769,ENSSSCG00000017942,ENSSSCG00000017907,ENSSSCG00000012872,ENSSSCG00000012870,…	28	151	1772	14416	1.50856	0.0166368	0.240444
map04144	Endocytosis	KEGG	C	ENSSSCG00000017918,ENSSSCG00000017942,ENSSSCG00000012836,ENSSSCG00000017895,ENSSSCG00000017943,ENSSSCG00000031513,ENSSSCG00000017912	7	151	254	14416	2.63107	0.0175836	0.240444
map04216	Ferroptosis	KEGG	C	ENSSSCG00000017950,ENSSSCG00000017923,ENSSSCG00000017952	3	151	53	14416	5.40397	0.0180137	0.240444
map05215	Prostate cancer	KEGG	C	ENSSSCG00000017950,ENSSSCG00000033740,ENSSSCG00000031513,ENSSSCG00000037900	4	151	97	14416	3.93692	0.0189133	0.241933
map05200	Pathways in cancer	KEGG	C	ENSSSCG00000025689,ENSSSCG00000030888,ENSSSCG00000035293,ENSSSCG00000012871,ENSSSCG00000031513,ENSSSCG00000012872,ENSSSCG00000017912,ENSSSCG00000012870,ENSSSCG00000017950,ENSSSCG00000005706,ENSSSCG00000037900	11	151	524	14416	2.00415	0.0219878	0.269805
map05213	Endometrial cancer	KEGG	C	ENSSSCG00000017950,ENSSSCG00000031513,ENSSSCG00000037900	3	151	58	14416	4.93811	0.02285	0.269805
map04810	Regulation of actin cytoskeleton	KEGG	C	ENSSSCG00000017907,ENSSSCG00000033740,ENSSSCG00000012871,ENSSSCG00000031513,ENSSSCG00000012872,ENSSSCG00000012870	6	151	215	14416	2.66428	0.025709	0.281881
B09142	Cell motility	KEGG	B	ENSSSCG00000017907,ENSSSCG00000033740,ENSSSCG00000012871,ENSSSCG00000031513,ENSSSCG00000012872,ENSSSCG00000012870	6	151	215	14416	2.66428	0.025709	0.281881
map04091	Lectins	KEGG	C	ENSSSCG00000017932,ENSSSCG00000024926,ENSSSCG00000012837,ENSSSCG00000005707	4	151	110	14416	3.47164	0.028426	0.300924
map05225	Hepatocellular carcinoma	KEGG	C	ENSSSCG00000025689,ENSSSCG00000035293,ENSSSCG00000031513,ENSSSCG00000017950,ENSSSCG00000037900	5	151	166	14416	2.87561	0.030486	0.310492
map05223	Non -small cell lung cancer	KEGG	C	ENSSSCG00000017950,ENSSSCG00000031513,ENSSSCG00000037900	3	151	66	14416	4.33955	0.0319114	0.310492
B09141	Transport and catabolism	KEGG	B	ENSSSCG00000038231,ENSSSCG00000017918,ENSSSCG00000017942,ENSSSCG00000012836,ENSSSCG00000017895,ENSSSCG00000017943,ENSSSCG00000033740,ENSSSCG00000031513,ENSSSCG00000017912,ENSSSCG00000002366,ENSSSCG00000017950,ENSSSCG00000017936,ENSSSCG00000017956,ENSSSCG00000040793	14	151	775	14416	1.72462	0.0328313	0.310492
map04151	PI3K -Akt signaling pathway	KEGG	C	ENSSSCG00000035293,ENSSSCG00000033740,ENSSSCG00000012871,ENSSSCG00000031513,ENSSSCG00000012872,ENSSSCG00000012870,ENSSSCG00000017950,ENSSSCG00000037900	8	151	357	14416	2.13939	0.0343486	0.310492
map04137	Mitophagy - animal	KEGG	C	ENSSSCG00000017950,ENSSSCG00000017936,ENSSSCG00000031513	3	151	68	14416	4.21192	0.0344297	0.310492
B09149	Aging	KEGG	B	ENSSSCG00000017929,ENSSSCG00000033740,ENSSSCG00000031513,ENSSSCG00000017950,ENSSSCG00000017936	5	151	174	14416	2.7434	0.0362391	0.310492
map05230	Central carbon metabolism in cancer	KEGG	C	ENSSSCG00000017950,ENSSSCG00000031513,ENSSSCG00000014558	3	151	70	14416	4.09158	0.037048	0.310492
map04621	NOD -like receptor signaling pathway	KEGG	C	ENSSSCG00000030888,ENSSSCG00000012853,ENSSSCG00000014561,ENSSSCG00000039064,ENSSSCG00000017936	5	151	176	14416	2.71222	0.0377751	0.310492
map04071	Sphingolipid signaling pathway	KEGG	C	ENSSSCG00000017950,ENSSSCG00000031513,ENSSSCG00000017912,ENSSSCG00000040793	4	151	123	14416	3.10472	0.040342	0.310492
map05131	Shigellosis	KEGG	C	ENSSSCG00000031769,ENSSSCG00000017907,ENSSSCG00000005706	3	151	74	14416	3.87041	0.0425819	0.310492
map04918	Thyroid hormone synthesis	KEGG	C	ENSSSCG00000017951,ENSSSCG00000017932,ENSSSCG00000024926	3	151	75	14416	3.81881	0.0440266	0.310492
map05214	Glioma	KEGG	C	ENSSSCG00000017950,ENSSSCG00000031513,ENSSSCG00000037900	3	151	75	14416	3.81881	0.0440266	0.310492
map00760	Nicotinate and nicotinamide metabolism	KEGG	C	ENSSSCG00000012859,ENSSSCG00000014558	2	151	32	14416	5.96689	0.0440431	0.310492
map04110	Cell cycle	KEGG	C	ENSSSCG00000017950,ENSSSCG00000005706,ENSSSCG00000040461,ENSSSCG00000037900	4	151	127	14416	3.00694	0.0445005	0.310492
map04919	Thyroid hormone signaling pathway	KEGG	C	ENSSSCG00000017950,ENSSSCG00000031513,ENSSSCG00000017951,ENSSSCG00000037900	4	151	127	14416	3.00694	0.0445005	0.310492
map04115	p53 signaling pathway	KEGG	C	ENSSSCG00000017950,ENSSSCG00000037900,ENSSSCG00000012843	3	151	80	14416	3.58013	0.0516114	0.352105
map04015	Rap1 signaling pathway	KEGG	C	ENSSSCG00000017907,ENSSSCG00000033740,ENSSSCG00000012871,ENSSSCG00000031513,ENSSSCG00000012872,ENSSSCG00000012870	6	151	258	14416	2.22024	0.0542916	0.362338
map05203	Viral carcinogenesis	KEGG	C	ENSSSCG00000012853,ENSSSCG00000021363,ENSSSCG00000031513,ENSSSCG00000017950,ENSSSCG00000037900	5	151	198	14416	2.41086	0.0573022	0.371838
A09160	Human Diseases	KEGG	A	ENSSSCG00000025689,ENSSSCG00000012836,ENSSSCG00000017895,ENSSSCG00000012871,ENSSSCG00000031513,ENSSSCG00000017950,ENSSSCG00000017936,ENSSSCG00000017934,ENSSSCG00000017940,ENSSSCG00000030888,ENSSSCG00000039767,ENSSSCG00000039556,ENSSSCG00000017897,ENSSSCG00000005701,ENSSSCG00000017923,ENSSSCG00000031487,ENSSSCG00000040793,ENSSSCG00000031769,ENSSSCG00000039243,ENSSSCG00000021363,ENSSSCG00000022026,…	39	151	2926	14416	1.2725	0.0581376	0.371838
map00536	Glycosaminoglycan binding proteins	KEGG	C	ENSSSCG00000035048,ENSSSCG00000035293,ENSSSCG00000012871,ENSSSCG00000012872,ENSSSCG00000012870	5	151	209	14416	2.28398	0.0688891	0.403338
map04140	Autophagy - animal	KEGG	C	ENSSSCG00000040793,ENSSSCG00000017936,ENSSSCG00000031513,ENSSSCG00000033740	4	151	149	14416	2.56296	0.0714822	0.403338
map00250	Alanine, aspartate and glutamate metabolism	KEGG	C	ENSSSCG00000036234,ENSSSCG00000005701	2	151	42	14416	4.5462	0.0714889	0.403338
map04211	Longevity regulating pathway	KEGG	C	ENSSSCG00000017950,ENSSSCG00000031513,ENSSSCG00000033740	3	151	92	14416	3.11316	0.0721768	0.403338
map05210	Colorectal cancer	KEGG	C	ENSSSCG00000017950,ENSSSCG00000031513,ENSSSCG00000037900	3	151	92	14416	3.11316	0.0721768	0.403338
map01522	Endocrine resistance	KEGG	C	ENSSSCG00000017950,ENSSSCG00000031513,ENSSSCG00000037900	3	151	92	14416	3.11316	0.0721768	0.403338
map05205	Proteoglycans in cancer	KEGG	C	ENSSSCG00000031769,ENSSSCG00000035293,ENSSSCG00000031513,ENSSSCG00000017950,ENSSSCG00000037900	5	151	212	14416	2.25166	0.0722592	0.403338
B09143	Cell growth and death	KEGG	B	ENSSSCG00000040793,ENSSSCG00000030888,ENSSSCG00000012843,ENSSSCG00000040461,ENSSSCG00000033740,ENSSSCG00000031513,ENSSSCG00000017923,ENSSSCG00000017950,ENSSSCG00000005706,ENSSSCG00000017952,ENSSSCG00000037900	11	151	646	14416	1.62565	0.0769765	0.41225
map04930	Type II diabetes mellitus	KEGG	C	ENSSSCG00000023915,ENSSSCG00000033740	2	151	44	14416	4.33955	0.0775043	0.41225
A09130	Environmental Information Processing	KEGG	A	ENSSSCG00000025689,ENSSSCG00000012871,ENSSSCG00000017904,ENSSSCG00000031513,ENSSSCG00000017951,ENSSSCG00000017950,ENSSSCG00000038231,ENSSSCG00000017936,ENSSSCG00000017934,ENSSSCG00000030888,ENSSSCG00000012843,ENSSSCG00000037847,ENSSSCG00000040951,ENSSSCG00000012851,ENSSSCG00000040793,ENSSSCG00000040188,ENSSSCG00000035293,ENSSSCG00000017907,ENSSSCG00000012872,ENSSSCG00000012870,ENSSSCG00000023915,…	32	151	2389	14416	1.2788	0.0801741	0.41225
map00410	beta -Alanine metabolism	KEGG	C	ENSSSCG00000036234,ENSSSCG00000002357	2	151	45	14416	4.24312	0.08057	0.41225
map03050	Proteasome	KEGG	C	ENSSSCG00000017913,ENSSSCG00000014559	2	151	45	14416	4.24312	0.08057	0.41225
B09155	Excretory system	KEGG	B	ENSSSCG00000017951,ENSSSCG00000012836,ENSSSCG00000031513,ENSSSCG00000033740	4	151	157	14416	2.43236	0.082972	0.414316
map04340	Hedgehog signaling pathway	KEGG	C	ENSSSCG00000017918,ENSSSCG00000037900	2	151	46	14416	4.15088	0.0836729	0.414316
map00400	Phenylalanine, tyrosine and tryptophan biosynthesis	KEGG	C	ENSSSCG00000039767	1	151	9	14416	10.6078	0.0904396	0.433207
map05030	Cocaine addiction	KEGG	C	ENSSSCG00000024285,ENSSSCG00000039767	2	151	49	14416	3.89674	0.0931935	0.433207
B09151	Immune system	KEGG	B	ENSSSCG00000014561,ENSSSCG00000030888,ENSSSCG00000039243,ENSSSCG00000017934,ENSSSCG00000017920,ENSSSCG00000012853,ENSSSCG00000017908,ENSSSCG00000017918,ENSSSCG00000031513,ENSSSCG00000039064,ENSSSCG00000017912,ENSSSCG00000033033,ENSSSCG00000031487,ENSSSCG00000017936,ENSSSCG00000036521,ENSSSCG00000033382	16	151	1071	14416	1.42626	0.0951561	0.433207
map04054	Pattern recognition receptors	KEGG	C	ENSSSCG00000024926,ENSSSCG00000014561	2	151	50	14416	3.81881	0.0964342	0.433207
map04390	Hippo signaling pathway	KEGG	C	ENSSSCG00000024285,ENSSSCG00000025689,ENSSSCG00000037847,ENSSSCG00000037900	4	151	166	14416	2.30049	0.0969135	0.433207
map04979	Cholesterol metabolism	KEGG	C	ENSSSCG00000012862,ENSSSCG00000002366	2	151	51	14416	3.74393	0.0997067	0.433207
map99974	Translation	KEGG	C	ENSSSCG00000032010	1	151	10	14416	9.54702	0.0999727	0.433207
B09176	Drug resistance: antineoplastic	KEGG	B	ENSSSCG00000030888,ENSSSCG00000031513,ENSSSCG00000017923,ENSSSCG00000017950,ENSSSCG00000037900	5	151	235	14416	2.03128	0.101017	0.433207
map04724	Glutamatergic synapse	KEGG	C	ENSSSCG00000033043,ENSSSCG00000024285,ENSSSCG00000017912	3	151	107	14416	2.67673	0.10217	0.433207
map03019	Messenger RNA biogenesis	KEGG	C	ENSSSCG00000017957,ENSSSCG00000033706,ENSSSCG00000005704,ENSSSCG00000017953,ENSSSCG00000012850,ENSSSCG00000017904,ENSSSCG00000005702,ENSSSCG00000036521	8	151	452	14416	1.68974	0.102663	0.433207
map04961	Endocrine and other factor -regulated calcium reabsorption	KEGG	C	ENSSSCG00000017951,ENSSSCG00000012836	2	151	52	14416	3.67193	0.10301	0.433207
map05161	Hepatitis B	KEGG	C	ENSSSCG00000017950,ENSSSCG00000030888,ENSSSCG00000031513,ENSSSCG00000012853	4	151	173	14416	2.2074	0.108468	0.447838
map00430	Taurine and hypotaurine metabolism	KEGG	C	ENSSSCG00000036234	1	151	11	14416	8.67911	0.109407	0.447838
map04620	Toll -like receptor signaling pathway	KEGG	C	ENSSSCG00000030888,ENSSSCG00000012853,ENSSSCG00000033033	3	151	112	14416	2.55724	0.113113	0.456915
map04972	Pancreatic secretion	KEGG	C	ENSSSCG00000017951,ENSSSCG00000039556,ENSSSCG00000040951	3	151	114	14416	2.51237	0.11761	0.467751
map05206	MicroRNAs in cancer	KEGG	C	ENSSSCG00000017950,ENSSSCG00000005706,ENSSSCG00000031513,ENSSSCG00000037900	4	151	179	14416	2.13341	0.118842	0.467751
map04131	Membrane trafficking	KEGG	C	ENSSSCG00000039311,ENSSSCG00000012862,ENSSSCG00000012836,ENSSSCG00000017895,ENSSSCG00000017943,ENSSSCG00000037337,ENSSSCG00000012848,ENSSSCG00000031513,ENSSSCG00000017936,ENSSSCG00000033382,ENSSSCG00000017971,ENSSSCG00000014556,ENSSSCG00000031769,ENSSSCG00000017942,ENSSSCG00000017907,ENSSSCG00000040035,ENSSSCG00000024285,ENSSSCG00000017918,ENSSSCG00000017912,ENSSSCG00000023537	20	151	1448	14416	1.31865	0.121212	0.471037
map04923	Regulation of lipolysis in adipocytes	KEGG	C	ENSSSCG00000012841,ENSSSCG00000033740	2	151	58	14416	3.29208	0.123423	0.473636
map04722	Neurotrophin signaling pathway	KEGG	C	ENSSSCG00000017950,ENSSSCG00000031513,ENSSSCG00000005706	3	151	121	14416	2.36703	0.133861	0.500741
map05217	Basal cell carcinoma	KEGG	C	ENSSSCG00000017950,ENSSSCG00000025689	2	151	61	14416	3.13017	0.133969	0.500741
map05169	Epstein -Barr virus infection	KEGG	C	ENSSSCG00000014559,ENSSSCG00000030888,ENSSSCG00000012853,ENSSSCG00000017950,ENSSSCG00000037900	5	151	259	14416	1.84305	0.136227	0.500741
map04213	Longevity regulating pathway - multiple species	KEGG	C	ENSSSCG00000031513,ENSSSCG00000033740	2	151	62	14416	3.07968	0.137529	0.500741
map04152	AMPK signaling pathway	KEGG	C	ENSSSCG00000033740,ENSSSCG00000023915,ENSSSCG00000037900	3	151	123	14416	2.32854	0.138642	0.500741
map04929	GnRH secretion	KEGG	C	ENSSSCG00000031513,ENSSSCG00000017918	2	151	63	14416	3.0308	0.141109	0.503661
B09152	Endocrine system	KEGG	B	ENSSSCG00000017932,ENSSSCG00000040793,ENSSSCG00000025689,ENSSSCG00000039767,ENSSSCG00000017918,ENSSSCG00000024926,ENSSSCG00000017951,ENSSSCG00000033740,ENSSSCG00000031513,ENSSSCG00000017912,ENSSSCG00000012841,ENSSSCG00000017950,ENSSSCG00000023915,ENSSSCG00000037900	14	151	976	14416	1.36945	0.14353	0.503661
map05165	Human papillomavirus infection	KEGG	C	ENSSSCG00000030888,ENSSSCG00000025689,ENSSSCG00000021363,ENSSSCG00000031513,ENSSSCG00000017950,ENSSSCG00000037900	6	151	338	14416	1.69474	0.144372	0.503661
map05221	Acute myeloid leukemia	KEGG	C	ENSSSCG00000031513,ENSSSCG00000037900	2	151	65	14416	2.93754	0.148329	0.506118
map04728	Dopaminergic synapse	KEGG	C	ENSSSCG00000039767,ENSSSCG00000012851,ENSSSCG00000017918	3	151	127	14416	2.2552	0.148373	0.506118
map05162	Measles	KEGG	C	ENSSSCG00000017950,ENSSSCG00000030888,ENSSSCG00000012853,ENSSSCG00000037900	4	151	196	14416	1.94837	0.150416	0.506475
B09183	Protein families: signaling and cellular processes	KEGG	B	ENSSSCG00000017932,ENSSSCG00000032472,ENSSSCG00000031903,ENSSSCG00000012836,ENSSSCG00000024926,ENSSSCG00000012862,ENSSSCG00000032591,ENSSSCG00000017943,ENSSSCG00000012855,ENSSSCG00000012848,ENSSSCG00000012871,ENSSSCG00000017904,ENSSSCG00000031513,ENSSSCG00000002366,ENSSSCG00000033033,ENSSSCG00000017951,ENSSSCG00000012840,ENSSSCG00000038231,ENSSSCG00000017934,ENSSSCG00000005707,ENSSSCG00000017926,…	59	151	5013	14416	1.12363	0.151778	0.506475
map04371	Apelin signaling pathway	KEGG	C	ENSSSCG00000017936,ENSSSCG00000031513,ENSSSCG00000037900	3	151	134	14416	2.13739	0.165912	0.547688
map04090	CD molecules	KEGG	C	ENSSSCG00000039243,ENSSSCG00000017908,ENSSSCG00000024926,ENSSSCG00000012840,ENSSSCG00000036521,ENSSSCG00000017951,ENSSSCG00000017956	7	151	437	14416	1.52927	0.175069	0.571768
map01524	Platinum drug resistance	KEGG	C	ENSSSCG00000017950,ENSSSCG00000030888	2	151	73	14416	2.61562	0.177886	0.574851
map04971	Gastric acid secretion	KEGG	C	ENSSSCG00000017951,ENSSSCG00000039556	2	151	74	14416	2.58028	0.181644	0.578313
map05016	Huntington disease	KEGG	C	ENSSSCG00000017950,ENSSSCG00000012836,ENSSSCG00000028278,ENSSSCG00000024285	4	151	212	14416	1.80132	0.182724	0.578313
map04622	RIG -I -like receptor signaling pathway	KEGG	C	ENSSSCG00000030888,ENSSSCG00000012853	2	151	75	14416	2.54587	0.185414	0.580839
map04910	Insulin signaling pathway	KEGG	C	ENSSSCG00000023915,ENSSSCG00000031513,ENSSSCG00000033740	3	151	143	14416	2.00287	0.189299	0.583332
map00220	Arginine biosynthesis	KEGG	C	ENSSSCG00000005701	1	151	20	14416	4.77351	0.19001	0.583332
map04142	Lysosome	KEGG	C	ENSSSCG00000017956,ENSSSCG00000002366,ENSSSCG00000040793	3	151	145	14416	1.97525	0.194608	0.585976
map05130	Pathogenic Escherichia coli infection	KEGG	C	ENSSSCG00000031769,ENSSSCG00000030888,ENSSSCG00000017934,ENSSSCG00000005706	4	151	218	14416	1.75175	0.195395	0.585976
map03051	Proteasome	KEGG	C	ENSSSCG00000017913,ENSSSCG00000014559	2	151	78	14416	2.44795	0.19679	0.585976
map04964	Proximal tubule bicarbonate reclamation	KEGG	C	ENSSSCG00000017951	1	151	21	14416	4.5462	0.198506	0.585976
map03018	RNA degradation	KEGG	C	ENSSSCG00000005704,ENSSSCG00000017904	2	151	80	14416	2.38675	0.204422	0.591859
B09164	Neurodegenerative disease	KEGG	B	ENSSSCG00000030888,ENSSSCG00000039767,ENSSSCG00000024285,ENSSSCG00000012836,ENSSSCG00000028278,ENSSSCG00000017950	6	151	381	14416	1.50347	0.210439	0.591859
map00100	Steroid biosynthesis	KEGG	C	ENSSSCG00000021181	1	151	23	14416	4.15088	0.215234	0.591859
map04218	Cellular senescence	KEGG	C	ENSSSCG00000017950,ENSSSCG00000031513,ENSSSCG00000037900	3	151	153	14416	1.87196	0.216198	0.591859
B09161	Cancer: overview	KEGG	B	ENSSSCG00000031769,ENSSSCG00000025689,ENSSSCG00000030888,ENSSSCG00000021363,ENSSSCG00000012853,ENSSSCG00000035293,ENSSSCG00000014558,ENSSSCG00000012871,ENSSSCG00000031513,ENSSSCG00000012872,ENSSSCG00000017912,ENSSSCG00000012870,ENSSSCG00000017950,ENSSSCG00000005706,ENSSSCG00000037900	15	151	1144	14416	1.25179	0.217708	0.591859
map04934	Cushing syndrome	KEGG	C	ENSSSCG00000022026,ENSSSCG00000025689,ENSSSCG00000037900	3	151	154	14416	1.85981	0.218932	0.591859
map04662	B cell receptor signaling pathway	KEGG	C	ENSSSCG00000031513,ENSSSCG00000039243	2	151	84	14416	2.2731	0.219779	0.591859
B09105	Amino acid metabolism	KEGG	B	ENSSSCG00000036234,ENSSSCG00000039767,ENSSSCG00000002357,ENSSSCG00000005701,ENSSSCG00000017952	5	151	307	14416	1.55489	0.219891	0.591859
map04072	Phospholipase D signaling pathway	KEGG	C	ENSSSCG00000031513,ENSSSCG00000017912,ENSSSCG00000033740	3	151	155	14416	1.84781	0.221674	0.591859
map00360	Phenylalanine metabolism	KEGG	C	ENSSSCG00000039767	1	151	24	14416	3.97792	0.223467	0.591859
map00790	Folate biosynthesis	KEGG	C	ENSSSCG00000039767	1	151	24	14416	3.97792	0.223467	0.591859
map04012	ErbB signaling pathway	KEGG	C	ENSSSCG00000031513,ENSSSCG00000005706	2	151	85	14416	2.24636	0.223634	0.591859
map04727	GABAergic synapse	KEGG	C	ENSSSCG00000036234,ENSSSCG00000017936	2	151	86	14416	2.22024	0.227495	0.596931
map04911	Insulin secretion	KEGG	C	ENSSSCG00000017951,ENSSSCG00000033740	2	151	87	14416	2.19472	0.23136	0.597526
map04950	Maturity onset diabetes of the young	KEGG	C	ENSSSCG00000033740	1	151	25	14416	3.81881	0.231614	0.597526
map04212	Longevity regulating pathway - worm	KEGG	C	ENSSSCG00000017929,ENSSSCG00000017936	2	151	88	14416	2.16978	0.23523	0.599612
B09103	Lipid metabolism	KEGG	B	ENSSSCG00000037427,ENSSSCG00000021181,ENSSSCG00000017947,ENSSSCG00000017912,ENSSSCG00000012841,ENSSSCG00000017923	6	151	397	14416	1.44287	0.237406	0.599612
map05163	Human cytomegalovirus infection	KEGG	C	ENSSSCG00000017950,ENSSSCG00000030888,ENSSSCG00000031513,ENSSSCG00000037900	4	151	238	14416	1.60454	0.239406	0.599612
map03009	Ribosome biogenesis	KEGG	C	ENSSSCG00000039202,ENSSSCG00000039064,ENSSSCG00000032469,ENSSSCG00000017924	4	151	239	14416	1.59783	0.241668	0.599612
map04912	GnRH signaling pathway	KEGG	C	ENSSSCG00000031513,ENSSSCG00000017912	2	151	90	14416	2.12156	0.24298	0.599612
map04150	mTOR signaling pathway	KEGG	C	ENSSSCG00000025689,ENSSSCG00000031513,ENSSSCG00000033740	3	151	164	14416	1.74641	0.246639	0.599612
map04974	Protein digestion and absorption	KEGG	C	ENSSSCG00000017951,ENSSSCG00000039556	2	151	91	14416	2.09825	0.24686	0.599612
map04530	Tight junction	KEGG	C	ENSSSCG00000031769,ENSSSCG00000017934,ENSSSCG00000037900	3	151	166	14416	1.72537	0.252249	0.599612
map04976	Bile secretion	KEGG	C	ENSSSCG00000017951,ENSSSCG00000040951	2	151	93	14416	2.05312	0.254625	0.599612
map05222	Small cell lung cancer	KEGG	C	ENSSSCG00000017950,ENSSSCG00000037900	2	151	93	14416	2.05312	0.254625	0.599612
map04320	Dorso -ventral axis formation	KEGG	C	ENSSSCG00000031513	1	151	28	14416	3.40965	0.25555	0.599612
map04657	IL -17 signaling pathway	KEGG	C	ENSSSCG00000030888,ENSSSCG00000033382	2	151	94	14416	2.03128	0.25851	0.599612
map04914	Progesterone -mediated oocyte maturation	KEGG	C	ENSSSCG00000031513,ENSSSCG00000033740	2	151	94	14416	2.03128	0.25851	0.599612
map03013	RNA transport	KEGG	C	ENSSSCG00000017953,ENSSSCG00000017957,ENSSSCG00000033706	3	151	169	14416	1.69474	0.260698	0.599612
map04310	Wnt signaling pathway	KEGG	C	ENSSSCG00000017950,ENSSSCG00000025689,ENSSSCG00000037900	3	151	170	14416	1.68477	0.263523	0.599612
map05231	Choline metabolism in cancer	KEGG	C	ENSSSCG00000031513,ENSSSCG00000017912	2	151	96	14416	1.98896	0.266283	0.599612
map03012	Translation factors	KEGG	C	ENSSSCG00000038359,ENSSSCG00000017957	2	151	97	14416	1.96846	0.270169	0.599612
map03020	RNA polymerase	KEGG	C	ENSSSCG00000028278	1	151	30	14416	3.18234	0.271095	0.599612
map00591	Linoleic acid metabolism	KEGG	C	ENSSSCG00000017923	1	151	30	14416	3.18234	0.271095	0.599612
B09165	Substance dependence	KEGG	B	ENSSSCG00000031513,ENSSSCG00000024285,ENSSSCG00000039767,ENSSSCG00000017918	4	151	252	14416	1.5154	0.271485	0.599612
map04940	Type I diabetes mellitus	KEGG	C	ENSSSCG00000036234,ENSSSCG00000033740	2	151	98	14416	1.94837	0.274055	0.600223
map04013	MAPK signaling pathway - fly	KEGG	C	ENSSSCG00000031513,ENSSSCG00000017907	2	151	99	14416	1.92869	0.277941	0.600223
map04130	SNARE interactions in vesicular transport	KEGG	C	ENSSSCG00000014556	1	151	31	14416	3.07968	0.278745	0.600223
B09132	Signal transduction	KEGG	B	ENSSSCG00000025689,ENSSSCG00000012871,ENSSSCG00000017904,ENSSSCG00000031513,ENSSSCG00000017951,ENSSSCG00000017950,ENSSSCG00000017936,ENSSSCG00000030888,ENSSSCG00000012843,ENSSSCG00000037847,ENSSSCG00000040793,ENSSSCG00000035293,ENSSSCG00000017907,ENSSSCG00000012872,ENSSSCG00000012870,ENSSSCG00000023915,ENSSSCG00000037900,ENSSSCG00000005706,ENSSSCG00000024285,ENSSSCG00000017918,ENSSSCG00000033740,…	23	151	1924	14416	1.14128	0.279583	0.600223
map04062	Chemokine signaling pathway	KEGG	C	ENSSSCG00000017918,ENSSSCG00000031513,ENSSSCG00000017920	3	151	177	14416	1.61814	0.283397	0.604188
map04916	Melanogenesis	KEGG	C	ENSSSCG00000025689,ENSSSCG00000031513	2	151	101	14416	1.8905	0.285707	0.604911
map00564	Glycerophospholipid metabolism	KEGG	C	ENSSSCG00000037427,ENSSSCG00000017912	2	151	102	14416	1.87196	0.289588	0.608928
map04726	Serotonergic synapse	KEGG	C	ENSSSCG00000031513,ENSSSCG00000017923	2	151	104	14416	1.83597	0.297341	0.616782
map04725	Cholinergic synapse	KEGG	C	ENSSSCG00000031513,ENSSSCG00000039556	2	151	104	14416	1.83597	0.297341	0.616782
map00030	Pentose phosphate pathway	KEGG	C	ENSSSCG00000012847	1	151	34	14416	2.80795	0.301223	0.617907
map05166	Human T -cell leukemia virus 1 infection	KEGG	C	ENSSSCG00000017950,ENSSSCG00000031513,ENSSSCG00000017940,ENSSSCG00000037900	4	151	265	14416	1.44106	0.301909	0.617907
map04136	Autophagy - other	KEGG	C	ENSSSCG00000017936	1	151	35	14416	2.72772	0.308559	0.625526
map04928	Parathyroid hormone synthesis, secretion and action	KEGG	C	ENSSSCG00000017912,ENSSSCG00000017918	2	151	108	14416	1.76797	0.312808	0.625526
map04360	Axon guidance	KEGG	C	ENSSSCG00000017948,ENSSSCG00000031513,ENSSSCG00000005706	3	151	188	14416	1.52346	0.314863	0.625526
map04392	Hippo signaling pathway - multiple species	KEGG	C	ENSSSCG00000037847	1	151	36	14416	2.65195	0.315819	0.625526
map04215	Apoptosis - multiple species	KEGG	C	ENSSSCG00000030888	1	151	36	14416	2.65195	0.315819	0.625526
map04625	C -type lectin receptor signaling pathway	KEGG	C	ENSSSCG00000031487,ENSSSCG00000031513	2	151	112	14416	1.70482	0.328203	0.633142
map04931	Insulin resistance	KEGG	C	ENSSSCG00000023915,ENSSSCG00000033740	2	151	112	14416	1.70482	0.328203	0.633142
map00650	Butanoate metabolism	KEGG	C	ENSSSCG00000036234	1	151	38	14416	2.51237	0.330113	0.633142
map00350	Tyrosine metabolism	KEGG	C	ENSSSCG00000039767	1	151	38	14416	2.51237	0.330113	0.633142
map99992	Structural proteins	KEGG	C	ENSSSCG00000033880,ENSSSCG00000005699	2	151	113	14416	1.68974	0.332038	0.633142
map04933	AGE -RAGE signaling pathway in diabetic complications	KEGG	C	ENSSSCG00000031513,ENSSSCG00000037900	2	151	113	14416	1.68974	0.332038	0.633142
map04066	HIF -1 signaling pathway	KEGG	C	ENSSSCG00000017904,ENSSSCG00000033740	2	151	116	14416	1.64604	0.343506	0.644157
map05152	Tuberculosis	KEGG	C	ENSSSCG00000031487,ENSSSCG00000030888,ENSSSCG00000040793	3	151	198	14416	1.44652	0.343548	0.644157
map00640	Propanoate metabolism	KEGG	C	ENSSSCG00000002357	1	151	40	14416	2.38675	0.34411	0.644157
B09122	Translation	KEGG	B	ENSSSCG00000039202,ENSSSCG00000017957,ENSSSCG00000033706,ENSSSCG00000038364,ENSSSCG00000017953,ENSSSCG00000012842,ENSSSCG00000012857	7	151	546	14416	1.22398	0.347504	0.646568
map05416	Viral myocarditis	KEGG	C	ENSSSCG00000005706,ENSSSCG00000037900	2	151	120	14416	1.59117	0.358699	0.659784
map04040	Ion channels	KEGG	C	ENSSSCG00000017909,ENSSSCG00000024569,ENSSSCG00000039556,ENSSSCG00000024158	4	151	289	14416	1.32139	0.358905	0.659784
map00970	Aminoacyl -tRNA biosynthesis	KEGG	C	ENSSSCG00000012857	1	151	45	14416	2.12156	0.377845	0.674309
map01523	Antifolate resistance	KEGG	C	ENSSSCG00000017923	1	151	45	14416	2.12156	0.377845	0.674309
map00513	Various types of N -glycan biosynthesis	KEGG	C	ENSSSCG00000033780	1	151	45	14416	2.12156	0.377845	0.674309
B09193	Unclassified: signaling and cellular processes	KEGG	B	ENSSSCG00000033880,ENSSSCG00000012854,ENSSSCG00000002368,ENSSSCG00000005699	4	151	298	14416	1.28148	0.380339	0.674309
B09192	Unclassified: genetic information processing	KEGG	B	ENSSSCG00000032010	1	151	46	14416	2.07544	0.384382	0.674309
map04624	Toll and Imd signaling pathway	KEGG	C	ENSSSCG00000030888	1	151	46	14416	2.07544	0.384382	0.674309
map04926	Relaxin signaling pathway	KEGG	C	ENSSSCG00000031513,ENSSSCG00000017918	2	151	127	14416	1.50347	0.384969	0.674309
B09108	Metabolism of cofactors and vitamins	KEGG	B	ENSSSCG00000039767,ENSSSCG00000012859,ENSSSCG00000014558	3	151	213	14416	1.34465	0.386366	0.674309
map03021	Transcription machinery	KEGG	C	ENSSSCG00000022999,ENSSSCG00000017895,ENSSSCG00000028278,ENSSSCG00000017897,ENSSSCG00000017927,ENSSSCG00000017919,ENSSSCG00000027100	7	151	569	14416	1.1745	0.387046	0.674309
B09167	Endocrine and metabolic disease	KEGG	B	ENSSSCG00000036234,ENSSSCG00000025689,ENSSSCG00000022026,ENSSSCG00000033740,ENSSSCG00000031513,ENSSSCG00000023915,ENSSSCG00000037900	7	151	570	14416	1.17244	0.388771	0.674309
B09106	Metabolism of other amino acids	KEGG	B	ENSSSCG00000036234,ENSSSCG00000002357	2	151	129	14416	1.48016	0.392392	0.676766
B09123	Folding, sorting and degradation	KEGG	B	ENSSSCG00000017913,ENSSSCG00000014559,ENSSSCG00000031530,ENSSSCG00000005704,ENSSSCG00000014556,ENSSSCG00000017904	6	151	483	14416	1.18597	0.394605	0.67678
map04913	Ovarian steroidogenesis	KEGG	C	ENSSSCG00000033740	1	151	49	14416	1.94837	0.403587	0.685362
B09172	Infectious disease: viral	KEGG	B	ENSSSCG00000014559,ENSSSCG00000025689,ENSSSCG00000030888,ENSSSCG00000039243,ENSSSCG00000021363,ENSSSCG00000017934,ENSSSCG00000012853,ENSSSCG00000017895,ENSSSCG00000017897,ENSSSCG00000031513,ENSSSCG00000017940,ENSSSCG00000017950,ENSSSCG00000017936,ENSSSCG00000037900	14	151	1226	14416	1.0902	0.408546	0.685362
map00071	Fatty acid degradation	KEGG	C	ENSSSCG00000017947	1	151	50	14416	1.9094	0.409855	0.685362
map04973	Carbohydrate digestion and absorption	KEGG	C	ENSSSCG00000017951	1	151	50	14416	1.9094	0.409855	0.685362
map04915	Estrogen signaling pathway	KEGG	C	ENSSSCG00000031513,ENSSSCG00000040793	2	151	134	14416	1.42493	0.410771	0.685362
map00565	Ether lipid metabolism	KEGG	C	ENSSSCG00000017912	1	151	51	14416	1.87196	0.416058	0.68579
B09171	Infectious disease: bacterial	KEGG	B	ENSSSCG00000031769,ENSSSCG00000030888,ENSSSCG00000005706,ENSSSCG00000017907,ENSSSCG00000039556,ENSSSCG00000031487,ENSSSCG00000017934,ENSSSCG00000040793	8	151	679	14416	1.12483	0.418425	0.68579
map02010	ABC transporters	KEGG	C	ENSSSCG00000038231	1	151	52	14416	1.83597	0.422196	0.68579
B09131	Membrane transport	KEGG	B	ENSSSCG00000038231	1	151	52	14416	1.83597	0.422196	0.68579
map00240	Pyrimidine metabolism	KEGG	C	ENSSSCG00000002355	1	151	52	14416	1.83597	0.422196	0.68579
map04370	VEGF signaling pathway	KEGG	C	ENSSSCG00000031513	1	151	57	14416	1.67492	0.451939	0.723609
map04550	Signaling pathways regulating pluripotency of stem cells	KEGG	C	ENSSSCG00000025689,ENSSSCG00000031513	2	151	147	14416	1.29891	0.457227	0.723609
map04261	Adrenergic signaling in cardiomyocytes	KEGG	C	ENSSSCG00000017951,ENSSSCG00000039556	2	151	147	14416	1.29891	0.457227	0.723609
map00330	Arginine and proline metabolism	KEGG	C	ENSSSCG00000017952	1	151	58	14416	1.64604	0.457703	0.723609
map00280	Valine, leucine and isoleucine degradation	KEGG	C	ENSSSCG00000002357	1	151	59	14416	1.61814	0.463406	0.723609
map04330	Notch signaling pathway	KEGG	C	ENSSSCG00000025689	1	151	59	14416	1.61814	0.463406	0.723609
map05168	Herpes simplex virus 1 infection	KEGG	C	ENSSSCG00000030888,ENSSSCG00000012853,ENSSSCG00000017895,ENSSSCG00000017897,ENSSSCG00000017950	5	151	427	14416	1.11792	0.464488	0.723609
map05110	Vibrio cholerae infection	KEGG	C	ENSSSCG00000039556	1	151	60	14416	1.59117	0.469049	0.723609
map01007	Amino acid related enzymes	KEGG	C	ENSSSCG00000012857	1	151	60	14416	1.59117	0.469049	0.723609
map04730	Long -term depression	KEGG	C	ENSSSCG00000031513	1	151	60	14416	1.59117	0.469049	0.723609
map05418	Fluid shear stress and atherosclerosis	KEGG	C	ENSSSCG00000017950,ENSSSCG00000005701	2	151	152	14416	1.25619	0.474534	0.724786
map04921	Oxytocin signaling pathway	KEGG	C	ENSSSCG00000031513,ENSSSCG00000037900	2	151	152	14416	1.25619	0.474534	0.724786
map00561	Glycerolipid metabolism	KEGG	C	ENSSSCG00000012841	1	151	63	14416	1.5154	0.485629	0.736938
map04720	Long -term potentiation	KEGG	C	ENSSSCG00000031513	1	151	64	14416	1.49172	0.49104	0.736938
map05034	Alcoholism	KEGG	C	ENSSSCG00000031513,ENSSSCG00000039767	2	151	157	14416	1.21618	0.491507	0.736938
map00590	Arachidonic acid metabolism	KEGG	C	ENSSSCG00000017923	1	151	65	14416	1.46877	0.496395	0.736938
map04214	Apoptosis - fly	KEGG	C	ENSSSCG00000031513	1	151	65	14416	1.46877	0.496395	0.736938
map99995	Signaling proteins	KEGG	C	ENSSSCG00000012854,ENSSSCG00000002368	2	151	159	14416	1.20088	0.4982	0.736938
map05031	Amphetamine addiction	KEGG	C	ENSSSCG00000039767	1	151	66	14416	1.44652	0.501694	0.736938
map05014	Amyotrophic lateral sclerosis (ALS)	KEGG	C	ENSSSCG00000017950	1	151	66	14416	1.44652	0.501694	0.736938
map04978	Mineral absorption	KEGG	C	ENSSSCG00000017951	1	151	67	14416	1.42493	0.506938	0.741094
map00010	Glycolysis / Gluconeogenesis	KEGG	C	ENSSSCG00000017904	1	151	69	14416	1.38363	0.517261	0.74934
map04630	Jak -STAT signaling pathway	KEGG	C	ENSSSCG00000031513,ENSSSCG00000037900	2	151	165	14416	1.15721	0.517941	0.74934
B09166	Cardiovascular disease	KEGG	B	ENSSSCG00000017950,ENSSSCG00000005706,ENSSSCG00000005701,ENSSSCG00000037900	4	151	359	14416	1.06373	0.521155	0.74934
map04664	Fc epsilon RI signaling pathway	KEGG	C	ENSSSCG00000031513	1	151	70	14416	1.36386	0.522341	0.74934
map04022	cGMP -PKG signaling pathway	KEGG	C	ENSSSCG00000017951,ENSSSCG00000033740	2	151	169	14416	1.12982	0.530815	0.752165
map04623	Cytosolic DNA -sensing pathway	KEGG	C	ENSSSCG00000012853	1	151	72	14416	1.32597	0.532344	0.752165
map05211	Renal cell carcinoma	KEGG	C	ENSSSCG00000031513	1	151	72	14416	1.32597	0.532344	0.752165
map01009	Protein phosphatases and associated proteins	KEGG	C	ENSSSCG00000017942,ENSSSCG00000029723,ENSSSCG00000017935,ENSSSCG00000032911,ENSSSCG00000002372	5	151	462	14416	1.03323	0.53411	0.752165
map04060	Cytokine -cytokine receptor interaction	KEGG	C	ENSSSCG00000040188,ENSSSCG00000036521,ENSSSCG00000017920	3	151	269	14416	1.06472	0.537574	0.753585
map04920	Adipocytokine signaling pathway	KEGG	C	ENSSSCG00000023915	1	151	75	14416	1.27294	0.546959	0.762121
map00562	Inositol phosphate metabolism	KEGG	C	ENSSSCG00000002357	1	151	76	14416	1.25619	0.55173	0.762121
A09120	Genetic Information Processing	KEGG	A	ENSSSCG00000017913,ENSSSCG00000014559,ENSSSCG00000031530,ENSSSCG00000017957,ENSSSCG00000039202,ENSSSCG00000033706,ENSSSCG00000005704,ENSSSCG00000028278,ENSSSCG00000038364,ENSSSCG00000014556,ENSSSCG00000017953,ENSSSCG00000017904,ENSSSCG00000012842,ENSSSCG00000012857	14	151	1346	14416	0.993004	0.552267	0.762121
B09101	Carbohydrate metabolism	KEGG	B	ENSSSCG00000036234,ENSSSCG00000002357,ENSSSCG00000012847,ENSSSCG00000017904	4	151	374	14416	1.02107	0.553593	0.762121
B09154	Digestive system	KEGG	B	ENSSSCG00000012862,ENSSSCG00000039556,ENSSSCG00000040951,ENSSSCG00000002366,ENSSSCG00000017951	5	151	478	14416	0.998642	0.564592	0.771616
A09100	Metabolism	KEGG	A	ENSSSCG00000036234,ENSSSCG00000012847,ENSSSCG00000037427,ENSSSCG00000039767,ENSSSCG00000012859,ENSSSCG00000021181,ENSSSCG00000002357,ENSSSCG00000017947,ENSSSCG00000014558,ENSSSCG00000002355,ENSSSCG00000017904,ENSSSCG00000005701,ENSSSCG00000017912,ENSSSCG00000017923,ENSSSCG00000033780,ENSSSCG00000012841,ENSSSCG00000017952	17	151	1651	14416	0.983037	0.568386	0.771616
map04031	GTP -binding proteins	KEGG	C	ENSSSCG00000023933,ENSSSCG00000031513	2	151	182	14416	1.04912	0.571028	0.771616
map04812	Cytoskeleton proteins	KEGG	C	ENSSSCG00000031769,ENSSSCG00000017900,ENSSSCG00000031903,ENSSSCG00000017907,ENSSSCG00000033260	5	151	485	14416	0.984229	0.577614	0.771616
map05100	Bacterial invasion of epithelial cells	KEGG	C	ENSSSCG00000031769	1	151	82	14416	1.16427	0.579321	0.771616
map04217	Necroptosis	KEGG	C	ENSSSCG00000030888,ENSSSCG00000017923	2	151	185	14416	1.03211	0.579949	0.771616
map03008	Ribosome biogenesis in eukaryotes	KEGG	C	ENSSSCG00000039202	1	151	83	14416	1.15024	0.583752	0.771616
map05164	Influenza A	KEGG	C	ENSSSCG00000030888,ENSSSCG00000012853	2	151	187	14416	1.02107	0.585821	0.771616
B09158	Development and regeneration	KEGG	B	ENSSSCG00000017948,ENSSSCG00000005706,ENSSSCG00000031513,ENSSSCG00000032911	4	151	390	14416	0.979182	0.586892	0.771616
map05032	Morphine addiction	KEGG	C	ENSSSCG00000017918	1	151	84	14416	1.13655	0.588138	0.771616
map04721	Synaptic vesicle cycle	KEGG	C	ENSSSCG00000012836	1	151	84	14416	1.13655	0.588138	0.771616
map04970	Salivary secretion	KEGG	C	ENSSSCG00000017951	1	151	85	14416	1.12318	0.592477	0.773032
map04391	Hippo signaling pathway - fly	KEGG	C	ENSSSCG00000037847	1	151	86	14416	1.11012	0.596771	0.773032
map01521	EGFR tyrosine kinase inhibitor resistance	KEGG	C	ENSSSCG00000031513	1	151	86	14416	1.11012	0.596771	0.773032
map04540	Gap junction	KEGG	C	ENSSSCG00000031513	1	151	87	14416	1.09736	0.60102	0.774183
map04512	ECM -receptor interaction	KEGG	C	ENSSSCG00000017908	1	151	88	14416	1.08489	0.605224	0.774183
map05132	Salmonella infection	KEGG	C	ENSSSCG00000017907	1	151	88	14416	1.08489	0.605224	0.774183
map04510	Focal adhesion	KEGG	C	ENSSSCG00000031513,ENSSSCG00000037900	2	151	196	14416	0.974186	0.611499	0.778285
map04146	Peroxisome	KEGG	C	ENSSSCG00000038231	1	151	90	14416	1.06078	0.613502	0.778285
map04260	Cardiac muscle contraction	KEGG	C	ENSSSCG00000017951	1	151	91	14416	1.04912	0.617575	0.780229
map04672	Intestinal immune network for IgA production	KEGG	C	ENSSSCG00000036521	1	151	93	14416	1.02656	0.625595	0.787122
map04925	Aldosterone synthesis and secretion	KEGG	C	ENSSSCG00000017951	1	151	95	14416	1.00495	0.633448	0.79375
map04666	Fc gamma R -mediated phagocytosis	KEGG	C	ENSSSCG00000017912	1	151	97	14416	0.984229	0.641138	0.79688
map04361	Axon regeneration	KEGG	C	ENSSSCG00000032911	1	151	97	14416	0.984229	0.641138	0.79688
map03010	Ribosome	KEGG	C	ENSSSCG00000012842,ENSSSCG00000038364	2	151	208	14416	0.917983	0.643838	0.797009
map05144	Malaria	KEGG	C	ENSSSCG00000039243	1	151	99	14416	0.964345	0.648667	0.799762
map03400	DNA repair and recombination proteins	KEGG	C	ENSSSCG00000017950,ENSSSCG00000028278,ENSSSCG00000017949	3	151	320	14416	0.895033	0.655252	0.80465
map04640	Hematopoietic cell lineage	KEGG	C	ENSSSCG00000017908	1	151	105	14416	0.90924	0.670325	0.810679
map04050	Cytokine receptors	KEGG	C	ENSSSCG00000024389	1	151	105	14416	0.90924	0.670325	0.810679
map04750	Inflammatory mediator regulation of TRP channels	KEGG	C	ENSSSCG00000017923	1	151	106	14416	0.900662	0.673804	0.810679
map04024	cAMP signaling pathway	KEGG	C	ENSSSCG00000017951,ENSSSCG00000017912	2	151	220	14416	0.867911	0.674032	0.810679
map03000	Transcription factors	KEGG	C	ENSSSCG00000022999,ENSSSCG00000012853,ENSSSCG00000017895,ENSSSCG00000017897,ENSSSCG00000017927,ENSSSCG00000017902,ENSSSCG00000017938,ENSSSCG00000017950,ENSSSCG00000002363,ENSSSCG00000033507	10	151	1057	14416	0.903219	0.676856	0.810679
map04080	Neuroactive ligand -receptor interaction	KEGG	C	ENSSSCG00000017909,ENSSSCG00000012851,ENSSSCG00000040951	3	151	332	14416	0.862683	0.679633	0.810679
B09133	Signaling molecules and interaction	KEGG	B	ENSSSCG00000017920,ENSSSCG00000040188,ENSSSCG00000017908,ENSSSCG00000040951,ENSSSCG00000017909,ENSSSCG00000012851,ENSSSCG00000017934,ENSSSCG00000036521	8	151	857	14416	0.891204	0.681731	0.810679
map01003	Glycosyltransferases	KEGG	C	ENSSSCG00000017955,ENSSSCG00000033780	2	151	224	14416	0.852412	0.683628	0.810679
A09190	Not Included in Pathway or Brite	KEGG	A	ENSSSCG00000032010,ENSSSCG00000002368,ENSSSCG00000005699,ENSSSCG00000033880,ENSSSCG00000012854,ENSSSCG00000025023	6	151	652	14416	0.87856	0.683928	0.810679
B09174	Infectious disease: parasitic	KEGG	B	ENSSSCG00000040035,ENSSSCG00000030888,ENSSSCG00000039243	3	151	341	14416	0.839914	0.697073	0.821739
B09144	Cellular community - eukaryotes	KEGG	B	ENSSSCG00000031769,ENSSSCG00000025689,ENSSSCG00000031513,ENSSSCG00000017934,ENSSSCG00000037900	5	151	557	14416	0.857004	0.698612	0.821739
map04935	Growth hormone synthesis, secretion and action	KEGG	C	ENSSSCG00000031513	1	151	115	14416	0.830176	0.703514	0.821879
A09150	Organismal Systems	KEGG	A	ENSSSCG00000017932,ENSSSCG00000025689,ENSSSCG00000012862,ENSSSCG00000012836,ENSSSCG00000024926,ENSSSCG00000031513,ENSSSCG00000002366,ENSSSCG00000033033,ENSSSCG00000017951,ENSSSCG00000017950,ENSSSCG00000017936,ENSSSCG00000017934,ENSSSCG00000033382,ENSSSCG00000017929,ENSSSCG00000030888,ENSSSCG00000039767,ENSSSCG00000039556,ENSSSCG00000040951,ENSSSCG00000012851,ENSSSCG00000017923,ENSSSCG00000012841,…	42	151	4252	14416	0.943026	0.704085	0.821879
map05146	Amoebiasis	KEGG	C	ENSSSCG00000040035	1	151	118	14416	0.809069	0.712808	0.822677
map04668	TNF signaling pathway	KEGG	C	ENSSSCG00000030888	1	151	118	14416	0.809069	0.712808	0.822677
map04114	Oocyte meiosis	KEGG	C	ENSSSCG00000033740	1	151	118	14416	0.809069	0.712808	0.822677
map00230	Purine metabolism	KEGG	C	ENSSSCG00000002355	1	151	121	14416	0.78901	0.721812	0.828178
map03036	Chromosome and associated proteins	KEGG	C	ENSSSCG00000017941,ENSSSCG00000021363,ENSSSCG00000017942,ENSSSCG00000014558,ENSSSCG00000037337,ENSSSCG00000012856,ENSSSCG00000017928,ENSSSCG00000017890,ENSSSCG00000034958,ENSSSCG00000017950,ENSSSCG00000017962	11	151	1204	14416	0.872236	0.725418	0.828178
map04670	Leukocyte transendothelial migration	KEGG	C	ENSSSCG00000017934	1	151	123	14416	0.77618	0.727658	0.828178
map04714	Thermogenesis	KEGG	C	ENSSSCG00000031513,ENSSSCG00000012841	2	151	246	14416	0.77618	0.732357	0.828178
map04650	Natural killer cell mediated cytotoxicity	KEGG	C	ENSSSCG00000031513	1	151	126	14416	0.7577	0.736199	0.828178
map03032	DNA replication proteins	KEGG	C	ENSSSCG00000017949	1	151	126	14416	0.7577	0.736199	0.828178
map03011	Ribosome	KEGG	C	ENSSSCG00000012842,ENSSSCG00000038364	2	151	248	14416	0.769921	0.736458	0.828178
map05235	PD -L1 expression and PD -1 checkpoint pathway in cancer	KEGG	C	ENSSSCG00000031513	1	151	130	14416	0.734386	0.747175	0.837163
map04611	Platelet activation	KEGG	C	ENSSSCG00000017908	1	151	132	14416	0.723259	0.752491	0.838974
map05170	Human immunodeficiency virus 1 infection	KEGG	C	ENSSSCG00000030888,ENSSSCG00000031513	2	151	257	14416	0.742959	0.754257	0.838974
map01001	Protein kinases	KEGG	C	ENSSSCG00000037337,ENSSSCG00000026142,ENSSSCG00000017917,ENSSSCG00000005706	4	151	499	14416	0.765292	0.771862	0.853272
map04515	Cell adhesion molecules	KEGG	C	ENSSSCG00000012852	1	151	140	14416	0.68193	0.77267	0.853272
map05323	Rheumatoid arthritis	KEGG	C	ENSSSCG00000036521	1	151	142	14416	0.672325	0.777454	0.855478
map03029	Mitochondrial biogenesis	KEGG	C	ENSSSCG00000002367,ENSSSCG00000022026,ENSSSCG00000017936	3	151	395	14416	0.72509	0.786918	0.859822
map04660	T cell receptor signaling pathway	KEGG	C	ENSSSCG00000031513	1	151	147	14416	0.649457	0.78898	0.859822
B09182	Protein families: genetic information processing	KEGG	B	ENSSSCG00000039311,ENSSSCG00000012862,ENSSSCG00000012836,ENSSSCG00000017895,ENSSSCG00000017943,ENSSSCG00000037337,ENSSSCG00000012856,ENSSSCG00000012848,ENSSSCG00000017904,ENSSSCG00000017927,ENSSSCG00000031513,ENSSSCG00000017950,ENSSSCG00000027100,ENSSSCG00000017949,ENSSSCG00000017936,ENSSSCG00000017962,ENSSSCG00000033382,ENSSSCG00000017971,ENSSSCG00000005704,ENSSSCG00000038359,ENSSSCG00000038364,…	63	151	6435	14416	0.934673	0.789804	0.859822
B09104	Nucleotide metabolism	KEGG	B	ENSSSCG00000002355	1	151	149	14416	0.64074	0.793423	0.860709
map05012	Parkinson disease	KEGG	C	ENSSSCG00000039767	1	151	151	14416	0.632253	0.797772	0.861743
B09153	Circulatory system	KEGG	B	ENSSSCG00000017951,ENSSSCG00000039556	2	151	283	14416	0.674701	0.79999	0.861743
map05142	Chagas disease (American trypanosomiasis)	KEGG	C	ENSSSCG00000030888	1	151	156	14416	0.611988	0.808253	0.866749
map04064	NF -kappa B signaling pathway	KEGG	C	ENSSSCG00000012843	1	151	157	14416	0.60809	0.810283	0.866749
map03016	Transfer RNA biogenesis	KEGG	C	ENSSSCG00000012857	1	151	167	14416	0.571678	0.829449	0.884169
map04932	Non -alcoholic fatty liver disease (NAFLD)	KEGG	C	ENSSSCG00000033740	1	151	171	14416	0.558305	0.836565	0.888669
map04141	Protein processing in endoplasmic reticulum	KEGG	C	ENSSSCG00000031530	1	151	178	14416	0.536349	0.848316	0.898044
map04514	Cell adhesion molecules (CAMs)	KEGG	C	ENSSSCG00000017934	1	151	188	14416	0.50782	0.863661	0.911147
map05010	Alzheimer disease	KEGG	C	ENSSSCG00000030888	1	151	192	14416	0.497241	0.869357	0.914016
B09159	Environmental adaptation	KEGG	B	ENSSSCG00000031513,ENSSSCG00000012841	2	151	348	14416	0.548679	0.883037	0.92523
B09121	Transcription	KEGG	B	ENSSSCG00000028278	1	151	216	14416	0.441992	0.8989	0.938647
map05202	Transcriptional misregulation in cancer	KEGG	C	ENSSSCG00000017950	1	151	225	14416	0.424312	0.908176	0.944934
map99980	Enzymes with EC numbers	KEGG	C	ENSSSCG00000025023	1	151	228	14416	0.418729	0.911077	0.944934
A09180	Brite Hierarchies	KEGG	A	ENSSSCG00000017932,ENSSSCG00000031903,ENSSSCG00000017895,ENSSSCG00000024926,ENSSSCG00000012836,ENSSSCG00000017904,ENSSSCG00000017927,ENSSSCG00000002366,ENSSSCG00000017950,ENSSSCG00000027100,ENSSSCG00000017949,ENSSSCG00000002372,ENSSSCG00000017936,ENSSSCG00000017962,ENSSSCG00000005707,ENSSSCG00000038359,ENSSSCG00000039556,ENSSSCG00000012851,ENSSSCG00000032436,ENSSSCG00000017913,ENSSSCG00000017941,…	120	151	12042	14416	0.951372	0.925032	0.956178
B09191	Unclassified: metabolism	KEGG	B	ENSSSCG00000025023	1	151	261	14416	0.365786	0.937555	0.965333
B09107	Glycan biosynthesis and metabolism	KEGG	B	ENSSSCG00000033780	1	151	265	14416	0.360265	0.940178	0.965333
B09181	Protein families: metabolism	KEGG	B	ENSSSCG00000017917,ENSSSCG00000017913,ENSSSCG00000017955,ENSSSCG00000005706,ENSSSCG00000032469,ENSSSCG00000017942,ENSSSCG00000033780,ENSSSCG00000029723,ENSSSCG00000026142,ENSSSCG00000037337,ENSSSCG00000017935,ENSSSCG00000032911,ENSSSCG00000012857,ENSSSCG00000002372,ENSSSCG00000040793	15	151	2022	14416	0.708236	0.947752	0.969867
map01002	Peptidases and inhibitors	KEGG	C	ENSSSCG00000017913,ENSSSCG00000032469,ENSSSCG00000040793	3	151	647	14416	0.442675	0.968371	0.9874
B09163	Immune disease	KEGG	B	ENSSSCG00000036521	1	151	343	14416	0.278339	0.97415	0.9874
map04121	Ubiquitin system	KEGG	C	ENSSSCG00000017906,ENSSSCG00000017936,ENSSSCG00000032469,ENSSSCG00000002370	4	151	816	14416	0.467991	0.974535	0.9874
map03041	Spliceosome	KEGG	C	ENSSSCG00000005702	1	151	378	14416	0.252567	0.982288	0.991981
B09157	Sensory system	KEGG	B	ENSSSCG00000024158,ENSSSCG00000017923,ENSSSCG00000017918	3	151	1545	14416	0.185379	0.999994	1
map04740	Olfactory transduction	KEGG	C	ENSSSCG00000024158,ENSSSCG00000017918	2	151	1373	14416	0.139068	0.999996	1
map04030	G protein -coupled receptors	KEGG	C	ENSSSCG00000012851	1	151	1719	14416	0.0555382	1	1
